# Supplementary material for: Association of per- and polyfluoroalkyl substances with gout risk: a cross-sectional analysis of NHANES 2007–2018 data emphasizing mixture effects
Source: Front Public Health. 2025 Feb 10;13:1484663. doi: 10.3389/fpubh.2025.1484663 (PMC11847820; doi:10.3389/fpubh.2025.1484663)
Supplement: Supplementary file 1 [file Data_Sheet_1.csv]

	X	SEQN	PFAS.weight	LBXPFOA	LBDPFOAL	LBXPFOS	LBDPFOSL	LBXPFHS	LBDPFHSL	LBXPFNA	LBDPFNAL	cycle	log.PFOA	log.PFOS	log.PFHS	log.PFNA	RIAGENDR	RIDAGEYR	RIDRETH1	DMDEDUC2	DMDMARTL	INDFMPIR	MCQ160N	BMXBMI	SMQ020	ALQ120Q	PAQ180	age_group	bmi_group	edu_group	pir_group
1	1	41475	166392.2758	6.7	0	10	0	4.5	0	0.902	0	2007-2008	1.902107526	2.302585093	1.504077397	-0.103140759	2	62	5	3	1	1.83	0	58.04	2	2	1	3	3	2	2
2	2	41483	24928.46958	7	0	34.5	0	5.2	0	3.116	0	2007-2008	1.945910149	3.540959324	1.648658626	1.136550128	1	66	4	4	1	1.14	1	44.06	2	2	1	3	3	2	1
3	3	41487	251954.8571	3.4	0	5.1	0	0.6	0	0.328	0	2007-2008	1.223775432	1.62924054	-0.510825624	-1.114741671	1	27	5	5	5	5	0	23.44	1	2	3	1	2	2	3
4	4	41490	34906.36244	4.9	0	26.3	0	11.5	0	2.542	0	2007-2008	1.589235205	3.269568939	2.442347035	0.932951173	2	66	4	4	1	4.09	0	27.69	2	2	1	3	1	2	3
5	5	41494	47360.86017	7.1	0	23.9	0	5.2	0	1.722	0	2007-2008	1.960094784	3.173878459	1.648658626	0.543486406	1	40	1	3	1	1.3	0	25.46	1	2	4	2	1	2	1
6	8	41502	95219.51153	2.8	0	8.5	0	1.1	0	1.23	0	2007-2008	1.029619417	2.140066163	0.09531018	0.207014169	1	29	1	3	1	3.41	0	29.13	1	1	2	1	1	2	2
7	9	41509	71175.84758	6.5	0	33.6	0	17.8	0	1.148	0	2007-2008	1.871802177	3.514526067	2.879198457	0.138021298	1	48	2	4	1	1.14	0	34.28	2	2	1	2	3	2	1
8	11	41525	54022.39739	7.6	0	23.7	0	4.1	0	2.624	0	2007-2008	2.028148247	3.165475048	1.410986974	0.964699871	1	51	4	3	1	2.84	0	25.22	1	2	2	2	1	2	2
9	12	41536	416955.5916	2	0	4	0	0.1	0	0.738	0	2007-2008	0.693147181	1.386294361	-2.302585093	-0.303811454	2	44	3	4	1	5	0	28.83	2	2	1	2	1	2	3
10	13	41539	213249.4646	8.7	0	14.5	0	3	0	2.706	0	2007-2008	2.163323026	2.674148649	1.098612289	0.99547153	1	37	3	5	5	3.85	0	24.13	2	2	2	1	2	2	3
11	14	41547	263858.4373	7.9	0	16.1	0	1.6	0	1.64	0	2007-2008	2.066862759	2.778819272	0.470003629	0.494696242	1	49	3	4	1	4.24	1	32.7	1	2	2	2	3	2	3
12	15	41555	56414.65569	8.3	0	39.8	0	15.3	0	1.476	0	2007-2008	2.116255515	3.683866912	2.727852828	0.389335726	2	78	4	1	2	0.6	0	37.82	1	2	1	3	3	1	1
13	17	41567	33786.35126	3.8	0	3	0	0.5	0	0.82	0	2007-2008	1.335001067	1.098612289	-0.693147181	-0.198450939	1	51	2	4	1	2.92	0	25.47	1	2	1	2	1	2	2
14	18	41574	423597.0938	0.8	0	0.4	0	0.07	1	0.246	0	2007-2008	-0.223143551	-0.916290732	-2.659260037	-1.402423743	1	57	3	4	1	5	0	25.16	1	2	1	2	1	2	3
15	19	41579	153377.3433	4.4	0	9.4	0	3.5	0	0.984	0	2007-2008	1.481604541	2.240709689	1.252762968	-0.016129382	2	71	3	3	1	3	0	19.12	2	1	1	3	2	2	2
16	21	41587	81855.40797	3.6	0	10.8	0	1	0	1.722	0	2007-2008	1.280933845	2.379546134	0	0.543486406	2	44	4	4	5	0.86	0	26.34	1	2	1	2	1	2	1
17	23	41613	20297.90296	4.5	0	24.4	0	4.7	0	1.312	0	2007-2008	1.504077397	3.194583132	1.547562509	0.271552691	1	71	4	5	1	5	0	32.42	2	2	1	3	3	2	3
18	25	41636	22808.39351	3.5	0	7.6	0	19.1	0	1.476	0	2007-2008	1.252762968	2.028148247	2.949688335	0.389335726	2	61	1	3	1	1.81	0	26.44	2	2	1	3	1	2	2
19	26	41639	134469.0723	3	0	18.5	0	2.4	0	2.788	0	2007-2008	1.098612289	2.917770732	0.875468737	1.025324493	1	37	1	5	4	2.21	0	30.2	2	1	1	1	3	2	2
20	28	41642	100801.5611	2.4	0	15.4	0	2.3	0	1.64	0	2007-2008	0.875468737	2.734367509	0.832909123	0.494696242	2	73	3	3	2	1.57	0	27.16	2	1	3	3	1	2	2
21	33	41670	52951.43994	4.4	0	20.4	0	5.9	0	1.312	0	2007-2008	1.481604541	3.015534901	1.774952351	0.271552691	1	27	4	2	6	1.37	0	30.43	1	2	2	1	3	1	2
22	34	41674	64227.7665	1.5	0	4.3	0	1	0	0.41	0	2007-2008	0.405465108	1.458615023	0	-0.891598119	1	25	4	4	1	2.69	0	23.05	1	2	1	1	2	2	2
23	35	41676	147297.7708	3.1	0	10.4	0	2.3	0	1.64	0	2007-2008	1.131402111	2.341805806	0.832909123	0.494696242	2	61	3	4	6	1.96	0	23.31	2	1	1	3	2	2	2
24	37	41683	106073.6063	2.7	0	26.5	0	1.6	0	2.214	0	2007-2008	0.993251773	3.277144733	0.470003629	0.794800834	1	72	3	4	1	5	1	27.19	1	2	2	3	1	2	3
25	38	41688	89224.01903	5.7	0	17.2	0	3	0	2.05	0	2007-2008	1.740466175	2.844909384	1.098612289	0.717839793	1	49	3	2	1	1.9	0	29.28	1	1	4	2	1	1	2
26	39	41690	47306.52051	8.3	0	28.6	0	4.4	0	3.116	0	2007-2008	2.116255515	3.353406718	1.481604541	1.136550128	1	52	1	5	1	5	0	30.95	2	2	1	2	3	2	3
27	40	41698	312086.313	5.5	0	39.7	0	42.9	0	2.214	0	2007-2008	1.704748092	3.681351188	3.758871826	0.794800834	1	42	3	4	1	4.14	0	34.52	1	2	1	2	3	2	3
28	41	41708	243812.6926	1.3	0	2.8	0	0.2	0	0.41	0	2007-2008	0.262364264	1.029619417	-1.609437912	-0.891598119	2	37	3	4	1	4.72	0	26.15	1	1	4	1	1	2	3
29	44	41728	520135.049	2.5	0	9.5	0	1.3	0	0.984	0	2007-2008	0.916290732	2.251291799	0.262364264	-0.016129382	2	47	3	5	1	5	0	18.2	2	1	2	2	2	2	3
30	45	41729	279933.3415	3.2	0	16.7	0	4.2	0	1.394	0	2007-2008	1.16315081	2.815408719	1.435084525	0.332177312	1	53	3	2	1	5	1	38.63	1	2	1	2	3	1	3
31	46	41735	196232.0346	5	0	16.3	0	1.6	0	1.23	0	2007-2008	1.609437912	2.791165108	0.470003629	0.207014169	2	64	3	5	1	5	0	25.4	1	2	2	3	1	2	3
32	47	41743	74619.60564	9	0	14.6	0	2.1	0	2.296	0	2007-2008	2.197224577	2.681021529	0.741937345	0.831168478	1	28	1	3	5	2.52	0	28.25	2	2	4	1	1	2	2
33	48	41754	84515.23474	3	0	16.1	0	2.9	0	1.476	0	2007-2008	1.098612289	2.778819272	1.064710737	0.389335726	1	32	3	2	1	3.77	0	24.45	1	1	4	1	2	1	3
34	51	41759	75227.22361	7.1	0	11.2	0	5.7	0	1.558	0	2007-2008	1.960094784	2.415913778	1.740466175	0.443402947	1	41	3	2	1	1.01	0	24	1	2	2	2	2	1	1
35	52	41761	335809.6392	4.8	0	14.2	0	1.5	0	1.066	0	2007-2008	1.568615918	2.653241965	0.405465108	0.063913326	2	54	3	5	1	5	0	23.05	2	1	2	2	2	2	3
36	54	41771	22776.16157	4.9	0	29.9	0	2.1	0	1.804	0	2007-2008	1.589235205	3.39785848	0.741937345	0.590006422	2	80	2	2	2	2.45	0	26.75	2	1	2	3	1	1	2
37	55	41782	157544.3689	3.2	0	12.8	0	1.1	0	0.738	0	2007-2008	1.16315081	2.549445171	0.09531018	-0.303811454	1	66	3	3	1	4.38	0	32.03	1	2	1	3	3	2	3
38	56	41783	89604.5914	3	0	7.7	0	2.6	0	0.902	0	2007-2008	1.098612289	2.041220329	0.955511445	-0.103140759	2	80	3	5	2	1.57	0	26.65	1	2	2	3	1	2	2
39	57	41785	99603.90909	3.9	0	4.7	0	1	0	0.656	0	2007-2008	1.360976553	1.547562509	0	-0.42159449	2	34	3	2	3	1.25	0	35.31	1	2	3	1	3	1	1
40	59	41793	78790.95319	0.3	0	0.3	0	0.07	1	0.058	1	2007-2008	-1.203972804	-1.203972804	-2.659260037	-2.847312268	1	43	3	3	5	1.18	0	39.23	1	2	2	2	3	2	1
41	62	41809	108936.5803	6.8	0	21.1	0	18	0	2.05	0	2007-2008	1.916922612	3.04927304	2.890371758	0.717839793	1	35	1	3	1	1.09	1	41.09	1	1	1	1	3	2	1
42	65	41827	91474.39013	3.9	0	33.7	0	2.1	0	3.034	0	2007-2008	1.360976553	3.517497837	0.741937345	1.109881881	1	78	3	5	1	4.38	0	25.65	2	1	1	3	1	2	3
43	67	41842	108570.1133	4.3	0	8.4	0	1.3	0	1.312	0	2007-2008	1.458615023	2.128231706	0.262364264	0.271552691	1	21	1	4	5	4.24	0	28.69	1	2	2	1	1	2	3
44	68	41843	75128.59266	1.6	0	3	0	0.3	0	0.328	0	2007-2008	0.470003629	1.098612289	-1.203972804	-1.114741671	2	25	1	2	1	1.03	0	38.13	1	2	1	1	3	1	1
45	70	41855	131345.5025	7.1	0	35.3	0	7	0	1.394	0	2007-2008	1.960094784	3.563882964	1.945910149	0.332177312	1	21	3	4	5	0.38	0	24.26	1	1	4	1	2	2	1
46	71	41857	221388.0635	6.9	0	6.8	0	1.4	0	1.722	0	2007-2008	1.931521412	1.916922612	0.336472237	0.543486406	2	30	3	4	1	4.84	0	26.92	1	2	2	1	1	2	3
47	72	41858	202341.6917	2.4	0	22	0	0.6	0	1.148	0	2007-2008	0.875468737	3.091042453	-0.510825624	0.138021298	1	60	3	4	5	0.19	0	20.83	1	2	1	3	2	2	1
48	73	41865	33419.47665	3.5	0	7.6	0	1.2	0	2.132	0	2007-2008	1.252762968	2.028148247	0.182321557	0.757060506	1	76	4	5	1	5	0	28.03	2	2	2	3	1	2	3
49	74	41869	251954.8571	6.8	0	18.7	0	5.9	0	1.476	0	2007-2008	1.916922612	2.928523524	1.774952351	0.389335726	1	28	3	5	1	5	0	31.45	2	2	2	1	3	2	3
50	76	41889	104664.861	4.6	0	27.9	0	3.4	0	2.214	0	2007-2008	1.526056303	3.328626689	1.223775432	0.794800834	1	32	1	3	3	1.56	0	22.25	2	2	4	1	2	2	2
51	77	41896	69872.00409	1	0	2.3	0	0.3	0	0.328	0	2007-2008	0	0.832909123	-1.203972804	-1.114741671	1	53	3	3	1	0.48	0	20.41	1	2	2	2	2	2	1
52	78	41899	115969.3397	3.8	0	12.7	0	2.2	0	1.148	0	2007-2008	1.335001067	2.541601993	0.78845736	0.138021298	1	35	1	1	1	0.71	0	27.5	2	2	3	1	1	1	1
53	79	41907	84964.85623	1.5	0	2.6	0	0.6	0	0.41	0	2007-2008	0.405465108	0.955511445	-0.510825624	-0.891598119	2	23	2	2	6	0.66	0	31.24	1	2	3	1	3	1	1
54	82	41921	15669.07201	2.1	0	35.6	0	1	0	2.05	0	2007-2008	0.741937345	3.572345638	0	0.717839793	1	60	2	1	4	0	0	27.65	2	2	3	3	1	1	1
55	83	41922	209694.5854	2.7	0	5	0	1.4	0	0.574	0	2007-2008	0.993251773	1.609437912	0.336472237	-0.555125883	2	33	3	5	1	5	0	23.34	2	1	1	1	2	2	3
56	84	41923	159767.0106	2.3	0	14.6	0	0.8	0	0.902	0	2007-2008	0.832909123	2.681021529	-0.223143551	-0.103140759	2	60	3	5	3	3.92	0	25.77	2	2	4	3	1	2	3
57	85	41927	211311.0477	15.9	0	36.1	0	4.4	0	3.854	0	2007-2008	2.766319109	3.586292865	1.481604541	1.34911157	1	38	3	4	1	3.57	0	19.24	2	1	2	1	2	2	3
58	86	41929	81855.40797	3.8	0	11.8	0	0.7	0	1.476	0	2007-2008	1.335001067	2.468099531	-0.356674944	0.389335726	2	44	4	4	3	5	0	40.25	1	2	2	2	3	2	3
59	88	41947	72774.19265	5.9	0	12.3	0	3.6	0	0.984	0	2007-2008	1.774952351	2.509599262	1.280933845	-0.016129382	1	31	3	3	3	0.73	0	25.28	1	1	2	1	1	2	1
60	89	41952	77133.1245	4.1	0	20.2	0	1.5	0	1.804	0	2007-2008	1.410986974	3.005682604	0.405465108	0.590006422	2	71	3	5	1	5	0	34.22	2	1	1	3	3	2	3
61	91	41988	81589.83568	2.5	0	3.5	0	0.5	0	0.738	0	2007-2008	0.916290732	1.252762968	-0.693147181	-0.303811454	2	52	3	2	1	0.97	0	23.95	1	2	3	2	2	1	1
62	92	41991	25655.01149	5.4	0	36.2	0	6.7	0	1.722	0	2007-2008	1.686398954	3.589059119	1.902107526	0.543486406	1	66	1	1	1	0.35	0	27.24	1	1	4	3	1	1	1
63	93	42000	298407.6317	6.8	0	15.7	0	5.3	0	1.886	0	2007-2008	1.916922612	2.753660712	1.667706821	0.634458184	1	51	3	5	1	5	0	22.48	1	2	2	2	2	2	3
64	94	42001	259407.9566	12.8	0	15.4	0	1.8	0	5.412	0	2007-2008	2.549445171	2.734367509	0.587786665	1.68861871	1	22	3	3	5	3.69	0	25.62	1	1	1	1	1	2	3
65	95	42002	58185.29342	10.6	0	54.8	0	3.9	0	2.706	0	2007-2008	2.360854001	4.003690194	1.360976553	0.99547153	1	52	4	5	3	5	1	31.25	1	2	1	2	3	2	3
66	96	42009	84890.08707	2.2	0	5.8	0	0.7	0	0.82	0	2007-2008	0.78845736	1.757857918	-0.356674944	-0.198450939	2	38	3	3	3	0.57	0	31.84	1	2	2	1	3	2	1
67	97	42010	82075.18225	6.4	0	17.1	0	6.2	0	1.476	0	2007-2008	1.85629799	2.839078464	1.824549292	0.389335726	1	24	1	2	5	1.43	0	23.47	1	2	3	1	2	1	2
68	102	42055	82285.88041	1.4	0	3.5	0	0.8	0	0.656	0	2007-2008	0.336472237	1.252762968	-0.223143551	-0.42159449	2	27	1	1	6	0.18	0	40.54	1	2	4	1	3	1	1
69	103	42058	99279.37909	3.4	0	6.9	0	0.9	0	1.066	0	2007-2008	1.223775432	1.931521412	-0.105360516	0.063913326	2	33	3	4	5	0.74	0	50.74	1	2	3	1	3	2	1
70	104	42059	340966.4885	5.3	0	44.9	0	2.1	0	3.116	0	2007-2008	1.667706821	3.804437795	0.741937345	1.136550128	1	46	3	4	1	5	0	24.76	2	1	4	2	2	2	3
71	105	42064	97191.09738	10	0	93	0	19.4	0	3.198	0	2007-2008	2.302585093	4.532599493	2.965273066	1.162525614	2	48	4	4	5	1.71	0	31.02	2	2	1	2	3	2	2
72	107	42071	284635.7583	2.1	0	9.9	0	2.3	0	0.574	0	2007-2008	0.741937345	2.292534757	0.832909123	-0.555125883	2	44	3	3	1	1.99	0	27.06	1	2	4	2	1	2	2
73	108	42100	77632.56005	3.2	0	9.5	0	0.9	0	1.148	0	2007-2008	1.16315081	2.251291799	-0.105360516	0.138021298	1	32	2	1	5	1.93	0	31.37	1	2	2	1	3	1	2
74	109	42106	81593.1181	3.9	0	48.7	0	3	0	1.558	0	2007-2008	1.360976553	3.88567903	1.098612289	0.443402947	1	46	4	5	1	5	0	33.97	2	1	1	2	3	2	3
75	110	42108	90817.12078	6	0	10.1	0	1.3	0	1.968	0	2007-2008	1.791759469	2.312535424	0.262364264	0.677017799	2	44	3	3	1	0.79	0	34.99	1	2	1	2	3	2	1
76	111	42109	225342.5903	5.2	0	19.1	0	1.7	0	1.722	0	2007-2008	1.648658626	2.949688335	0.530628251	0.543486406	2	29	5	4	1	3.57	0	19.96	2	2	2	1	2	2	3
77	113	42124	23393.98448	5.6	0	22.6	0	1.3	0	1.312	0	2007-2008	1.722766598	3.117949906	0.262364264	0.271552691	1	66	4	4	3	5	0	28.14	2	2	4	3	1	2	3
78	114	42126	291864.3333	4	0	22.5	0	1.5	0	1.148	0	2007-2008	1.386294361	3.113515309	0.405465108	0.138021298	1	50	3	4	1	5	0	31.38	1	2	4	2	3	2	3
79	115	42131	109914.4168	6.8	0	13.9	0	3.1	0	1.804	0	2007-2008	1.916922612	2.63188884	1.131402111	0.590006422	1	28	3	3	4	1.06	0	22.11	1	2	4	1	2	2	1
80	116	42132	242755.5767	3.6	0	7.1	0	1.6	0	0.82	0	2007-2008	1.280933845	1.960094784	0.470003629	-0.198450939	2	37	3	5	3	1.08	0	45.48	2	2	1	1	3	2	1
81	117	42133	15837.47837	7.8	0	15.2	0	1	0	0.82	0	2007-2008	2.054123734	2.721295428	0	-0.198450939	2	63	1	4	1	5	0	31.03	2	2	2	3	3	2	3
82	118	42135	82754.17093	8.2	0	17.8	0	2.1	0	1.558	0	2007-2008	2.104134154	2.879198457	0.741937345	0.443402947	1	50	3	2	3	2.88	0	23.72	2	2	4	2	2	1	2
83	119	42137	187980.5927	4.8	0	83.6	0	2.8	0	3.444	0	2007-2008	1.568615918	4.42604352	1.029619417	1.236633587	1	39	3	4	1	5	0	24.96	1	1	1	1	2	2	3
84	120	42144	47825.83254	4.2	0	10.7	0	5	0	0.656	0	2007-2008	1.435084525	2.370243741	1.609437912	-0.42159449	2	51	1	2	4	0.58	0	23.74	1	2	4	2	2	1	1
85	121	42152	75191.89811	2.8	0	7.4	0	1.1	0	0.82	0	2007-2008	1.029619417	2.00148	0.09531018	-0.198450939	2	49	4	2	4	1.51	1	32.06	1	2	2	2	3	1	2
86	122	42161	39639.84801	3.8	0	33.3	0	2.3	0	1.23	0	2007-2008	1.335001067	3.505557397	0.832909123	0.207014169	1	72	3	3	3	0.81	0	28.9	1	2	4	3	1	2	1
87	123	42165	25670.11666	8.1	0	154	0	22.3	0	3.608	0	2007-2008	2.091864062	5.036952602	3.104586678	1.283153602	1	67	4	1	6	0.71	1	36.16	1	2	4	3	3	1	1
88	125	42170	108410.2351	2.2	0	47.1	0	2.7	0	0.902	0	2007-2008	0.78845736	3.852273001	0.993251773	-0.103140759	1	79	3	2	1	1.2	1	28.96	2	2	1	3	1	1	1
89	126	42173	346837.1366	2.5	0	11.8	0	3.6	0	0.738	0	2007-2008	0.916290732	2.468099531	1.280933845	-0.303811454	1	50	5	5	1	5	0	27.14	1	1	1	2	1	2	3
90	127	42177	65508.24035	2.8	0	11.4	0	1.2	0	1.558	0	2007-2008	1.029619417	2.433613355	0.182321557	0.443402947	2	34	1	4	1	3.69	0	34.85	2	2	2	1	3	2	3
91	128	42179	74768.91696	1.7	0	15.6	0	1.1	0	1.476	0	2007-2008	0.530628251	2.747270914	0.09531018	0.389335726	1	30	3	4	1	1.26	0	41.67	1	2	1	1	3	2	1
92	130	42187	64968.50664	4.9	0	15.9	0	5.8	0	1.394	0	2007-2008	1.589235205	2.766319109	1.757857918	0.332177312	2	52	4	3	2	1.96	0	24.33	1	2	1	2	2	2	2
93	131	42189	35866.32361	1.6	0	12.1	0	1.6	0	0.492	0	2007-2008	0.470003629	2.493205453	0.470003629	-0.709276562	1	50	1	1	1	1.41	0	25.76	2	2	2	2	1	1	2
94	132	42193	200468.9784	3.8	0	10.1	0	1.2	0	0.738	0	2007-2008	1.335001067	2.312535424	0.182321557	-0.303811454	1	61	3	4	1	5	0	37.8	1	2	1	3	3	2	3
95	133	42199	267879.8827	2.8	0	16.8	0	3.3	0	0.82	0	2007-2008	1.029619417	2.821378886	1.193922468	-0.198450939	2	20	3	4	5	0.24	0	19.08	1	1	1	1	2	2	1
96	135	42202	273825.0215	7.8	0	10.9	0	1.7	0	0.984	0	2007-2008	2.054123734	2.388762789	0.530628251	-0.016129382	2	30	3	5	1	5	0	19.39	2	1	1	1	2	2	3
97	136	42211	155874.4896	1.1	0	4.9	0	1.6	0	0.246	0	2007-2008	0.09531018	1.589235205	0.470003629	-1.402423743	2	61	3	5	1	3.65	0	25.57	2	1	3	3	1	2	3
98	137	42238	278517.6292	6.4	0	13.1	0	2.9	0	1.804	0	2007-2008	1.85629799	2.57261223	1.064710737	0.590006422	1	30	3	4	1	3.52	0	22.78	1	2	2	1	2	2	3
99	138	42239	407908.3125	6	0	22.9	0	5.8	0	1.886	0	2007-2008	1.791759469	3.131136911	1.757857918	0.634458184	1	58	3	5	1	5	0	31.55	2	2	1	2	3	2	3
100	139	42244	52845.46913	2.1	0	3.8	0	0.4	0	0.574	0	2007-2008	0.741937345	1.335001067	-0.916290732	-0.555125883	1	40	2	3	1	2.04	0	25.05	1	1	4	2	1	2	2
101	141	42252	77997.54181	2	0	9.1	0	1	0	0.41	0	2007-2008	0.693147181	2.208274414	0	-0.891598119	2	21	4	4	5	1.16	0	32.06	1	2	1	1	3	2	1
102	142	42255	53183.6729	5	0	13	0	1.4	0	0.984	0	2007-2008	1.609437912	2.564949357	0.336472237	-0.016129382	1	68	3	3	3	1	0	25.03	1	2	1	3	1	2	1
103	143	42274	55840.90634	2.6	0	3.8	0	1.4	0	0.656	0	2007-2008	0.955511445	1.335001067	0.336472237	-0.42159449	2	22	2	4	5	1.73	0	24.16	1	1	2	1	2	2	2
104	144	42275	32271.05483	4.3	0	11.6	0	3.9	0	4.1	0	2007-2008	1.458615023	2.451005098	1.360976553	1.410986974	2	63	2	5	5	1.02	0	25.41	2	2	1	3	1	2	1
105	146	42288	31303.09694	4.5	0	9.7	0	1.7	0	1.066	0	2007-2008	1.504077397	2.272125886	0.530628251	0.063913326	2	51	2	2	1	5	0	20.88	1	2	1	2	2	1	3
106	148	42294	24230.31812	3.8	0	7.4	0	3.6	0	0.656	0	2007-2008	1.335001067	2.00148	1.280933845	-0.42159449	1	63	1	4	3	1.71	0	22.56	1	1	1	3	2	2	2
107	150	42307	193572.3437	3.8	0	4.6	0	0.7	0	0.82	0	2007-2008	1.335001067	1.526056303	-0.356674944	-0.198450939	2	66	3	3	1	1.71	0	33.36	2	2	2	3	3	2	2
108	151	42330	76513.66693	0.8	0	0.14	1	0.3	0	0.058	1	2007-2008	-0.223143551	-1.966112856	-1.203972804	-2.847312268	2	80	3	2	2	5	0	25.07	2	2	1	3	1	1	3
109	152	42332	40946.36931	7.3	0	41.2	0	1.6	0	3.198	0	2007-2008	1.987874348	3.718438256	0.470003629	1.162525614	2	61	4	4	1	5	0	28.04	1	2	1	3	1	2	3
110	154	42350	92333.78962	3.9	0	10.5	0	3.6	0	1.394	0	2007-2008	1.360976553	2.351375257	1.280933845	0.332177312	2	47	3	4	4	1.75	0	21.86	1	2	2	2	2	2	2
111	155	42351	318716.9768	7.2	0	19.4	0	1.2	0	2.378	0	2007-2008	1.974081026	2.965273066	0.182321557	0.866259798	2	42	3	5	1	3.77	0	28.07	1	1	2	2	1	2	3
112	157	42364	19719.66837	3	0	10.7	0	1.6	0	0.902	0	2007-2008	1.098612289	2.370243741	0.470003629	-0.103140759	1	77	1	1	1	1.81	0	27.91	2	1	1	3	1	1	2
113	158	42377	246839.1051	4.6	0	33.9	0	7.4	0	1.804	0	2007-2008	1.526056303	3.523415014	2.00148	0.590006422	1	36	3	3	1	5	0	29.28	1	2	1	1	1	2	3
114	159	42381	125254.803	4.9	0	15.5	0	6.3	0	1.066	0	2007-2008	1.589235205	2.740840024	1.840549633	0.063913326	1	24	3	2	5	0.46	0	26.49	1	2	2	1	1	1	1
115	160	42382	283323.8415	3.4	0	12.9	0	5.1	0	1.23	0	2007-2008	1.223775432	2.557227311	1.62924054	0.207014169	2	46	3	3	1	3.69	0	27.56	1	2	3	2	1	2	3
116	161	42393	65562.0345	9.7	0	25.5	0	6.2	0	1.394	0	2007-2008	2.272125886	3.238678452	1.824549292	0.332177312	1	37	3	3	1	1.84	0	28.44	1	2	1	1	1	2	2
117	163	42396	27652.78831	5.9	0	12.2	0	4	0	1.558	0	2007-2008	1.774952351	2.501435952	1.386294361	0.443402947	1	56	2	3	3	2.14	1	31.16	2	2	1	2	3	2	2
118	164	42400	275513.1559	4.6	0	16.2	0	1.4	0	1.394	0	2007-2008	1.526056303	2.785011242	0.336472237	0.332177312	1	39	3	3	1	5	0	25.77	1	2	4	1	1	2	3
119	166	42421	74169.84788	10.1	0	36.1	0	6.8	0	1.968	0	2007-2008	2.312535424	3.586292865	1.916922612	0.677017799	1	55	1	3	1	1.83	0	29.61	1	2	1	2	1	2	2
120	167	42424	39224.47708	2.8	0	5.6	0	0.9	0	0.738	0	2007-2008	1.029619417	1.722766598	-0.105360516	-0.303811454	2	64	4	4	1	1.07	0	30.81	2	2	1	3	3	2	1
121	169	42433	43488.67543	6.3	0	29.8	0	4.2	0	2.132	0	2007-2008	1.840549633	3.394508394	1.435084525	0.757060506	1	53	1	1	1	0.73	0	27.31	1	2	3	2	1	1	1
122	170	42438	20293.85351	4.5	0	8.3	0	2.9	0	0.82	0	2007-2008	1.504077397	2.116255515	1.064710737	-0.198450939	2	67	1	3	3	1.14	0	28.48	2	1	1	3	1	2	1
123	171	42441	188150.7792	4.3	0	20.8	0	4.8	0	1.558	0	2007-2008	1.458615023	3.034952987	1.568615918	0.443402947	1	64	5	3	1	2.9	0	30.77	1	2	4	3	3	2	2
124	172	42445	240776.874	7.5	0	46.1	0	12.6	0	2.214	0	2007-2008	2.014903021	3.83081295	2.533696814	0.794800834	2	36	3	4	1	4.01	0	30.63	2	1	1	1	3	2	3
125	173	42449	42999.75491	6	0	11.9	0	1.4	0	1.476	0	2007-2008	1.791759469	2.4765384	0.336472237	0.389335726	1	80	3	1	2	0.69	0	23.75	1	1	2	3	2	1	1
126	175	42460	52550.13159	9	0	16	0	3.7	0	1.066	0	2007-2008	2.197224577	2.772588722	1.30833282	0.063913326	1	59	4	5	1	5	1	41.79	2	2	1	2	3	2	3
127	176	42473	226623.2391	6.3	0	22.5	0	8	0	0.902	0	2007-2008	1.840549633	3.113515309	2.079441542	-0.103140759	1	53	3	5	3	5	0	20.86	2	1	2	2	2	2	3
128	177	42474	59015.6912	3.1	0	8.2	0	4.2	0	1.148	0	2007-2008	1.131402111	2.104134154	1.435084525	0.138021298	2	47	1	3	6	2.5	0	39.49	2	2	4	2	3	2	2
129	178	42479	64049.32179	6.8	0	20.7	0	2.5	0	1.64	0	2007-2008	1.916922612	3.0301337	0.916290732	0.494696242	2	55	4	3	3	3.09	0	43.5	2	2	4	2	3	2	2
130	180	42489	59925.06794	2.1	0	10.8	0	1	0	0.902	0	2007-2008	0.741937345	2.379546134	0	-0.103140759	2	28	1	3	1	0.68	0	26.94	1	2	1	1	1	2	1
131	182	42492	33845.46097	3.8	0	33.2	0	4.9	0	1.476	0	2007-2008	1.335001067	3.502549876	1.589235205	0.389335726	1	71	4	1	1	1.51	0	29.62	2	2	3	3	1	1	2
132	183	42493	276135.243	6.5	0	18.9	0	4.5	0	1.148	0	2007-2008	1.871802177	2.939161922	1.504077397	0.138021298	1	57	3	5	3	5	0	25.8	1	2	4	2	1	2	3
133	184	42497	89224.01903	2.1	0	3.1	0	0.6	0	1.23	0	2007-2008	0.741937345	1.131402111	-0.510825624	0.207014169	1	41	5	1	3	1.08	0	23.6	1	2	4	2	2	1	1
134	185	42502	26390.83546	6.4	0	67.1	0	6.4	0	3.69	0	2007-2008	1.85629799	4.206184044	1.85629799	1.305626458	1	64	2	4	1	5	0	35.89	2	2	1	3	3	2	3
135	186	42507	99279.37909	5	0	6.8	0	0.7	0	0.656	0	2007-2008	1.609437912	1.916922612	-0.356674944	-0.42159449	2	31	3	2	1	0.71	0	25.56	1	2	2	1	1	1	1
136	187	42519	18740.37099	7.9	0	26.9	0	4.2	0	2.952	0	2007-2008	2.066862759	3.292126287	1.435084525	1.082482907	1	62	1	1	1	2.5	0	23.92	1	1	2	3	2	1	2
137	188	42535	108241.0001	2.8	0	7.2	0	0.8	0	0.82	0	2007-2008	1.029619417	1.974081026	-0.223143551	-0.198450939	2	30	4	2	6	0	0	21.77	1	1	2	1	2	1	1
138	189	42542	113753.9536	4.7	0	17.5	0	1	0	0.82	0	2007-2008	1.547562509	2.862200881	0	-0.198450939	2	39	4	4	3	1.63	0	37.73	1	1	1	1	3	2	2
139	192	42547	82291.94776	13.8	0	62.7	0	2.2	0	2.788	0	2007-2008	2.624668592	4.138361448	0.78845736	1.025324493	2	79	3	3	2	2.18	0	21.34	2	2	2	3	2	2	2
140	193	42557	187829.899	3.5	0	9.5	0	1	0	0.82	0	2007-2008	1.252762968	2.251291799	0	-0.198450939	2	68	3	3	1	1.1	1	46.97	2	2	1	3	3	2	1
141	194	42559	294550.6305	2.6	0	6.5	0	1.2	0	0.574	0	2007-2008	0.955511445	1.871802177	0.182321557	-0.555125883	2	41	3	5	1	2.56	0	20.91	2	1	4	2	2	2	2
142	195	42560	276135.243	10.6	0	13.4	0	7.6	0	1.394	0	2007-2008	2.360854001	2.595254707	2.028148247	0.332177312	1	59	3	4	5	1.76	0	21.94	1	1	3	2	2	2	2
143	196	42568	75800.49876	0.4	0	1.7	0	0.1	0	0.738	0	2007-2008	-0.916290732	0.530628251	-2.302585093	-0.303811454	1	42	2	4	6	2.12	0	30.56	1	2	2	2	3	2	2
144	197	42576	81628.89679	6.5	0	31.5	0	11.8	0	2.542	0	2007-2008	1.871802177	3.449987546	2.468099531	0.932951173	1	28	1	1	6	1.13	0	31.38	1	1	4	1	3	1	1
145	199	42604	386130.9089	4.2	0	9	0	2	0	1.394	0	2007-2008	1.435084525	2.197224577	0.693147181	0.332177312	2	43	3	5	1	3.57	0	25.57	2	2	1	2	1	2	3
146	200	42613	43488.67543	4.7	0	15.5	0	6.2	0	0.984	0	2007-2008	1.547562509	2.740840024	1.824549292	-0.016129382	1	52	1	1	1	5	0	38.61	1	2	1	2	3	1	3
147	201	42626	67382.55624	10.2	0	33.6	0	3.6	0	3.198	0	2007-2008	2.32238772	3.514526067	1.280933845	1.162525614	2	55	4	2	1	4.29	0	42.1	2	2	1	2	3	1	3
148	203	42628	340966.4885	4.2	0	17.8	0	1.8	0	0.656	0	2007-2008	1.435084525	2.879198457	0.587786665	-0.42159449	1	41	3	5	1	5	0	26.74	2	2	3	2	1	2	3
149	204	42632	166392.2758	3.3	0	11.4	0	0.9	0	0.656	0	2007-2008	1.193922468	2.433613355	-0.105360516	-0.42159449	2	65	3	4	1	5	0	27.38	2	1	2	3	1	2	3
150	205	42634	87784.84312	4.9	0	10.1	0	2.2	0	25.748	0	2007-2008	1.589235205	2.312535424	0.78845736	3.248356954	2	22	4	3	5	0.32	0	26.21	1	1	4	1	1	2	1
151	207	42639	157544.3689	7.6	0	18.3	0	4.1	0	1.312	0	2007-2008	2.028148247	2.90690106	1.410986974	0.271552691	1	64	3	3	3	5	0	30.35	1	2	3	3	3	2	3
152	209	42643	261907.7528	5.1	0	13.4	0	1.1	0	1.476	0	2007-2008	1.62924054	2.595254707	0.09531018	0.389335726	2	31	3	5	5	4.81	0	23.43	2	2	1	1	2	2	3
153	211	42657	86814.55412	2.3	0	6.9	0	1.1	0	0.574	0	2007-2008	0.832909123	1.931521412	0.09531018	-0.555125883	2	44	2	4	3	4.08	0	30.67	2	2	1	2	3	2	3
154	212	42659	76889.15693	4	0	12.3	0	1.1	0	0.984	0	2007-2008	1.386294361	2.509599262	0.09531018	-0.016129382	1	40	1	1	6	1.94	0	28.69	1	2	4	2	1	1	2
155	213	42668	172326.5329	5.2	0	30.1	0	2.4	0	1.394	0	2007-2008	1.648658626	3.404525172	0.875468737	0.332177312	2	65	3	3	1	5	0	21.93	2	2	2	3	2	2	3
156	214	42672	34278.43826	4	0	27.7	0	1.2	0	0.984	0	2007-2008	1.386294361	3.321432413	0.182321557	-0.016129382	2	64	4	2	2	1.45	0	22.15	1	2	1	3	2	1	2
157	215	42679	73091.92351	2.9	0	3.6	0	0.4	0	1.066	0	2007-2008	1.064710737	1.280933845	-0.916290732	0.063913326	2	37	2	3	1	0.6	0	41.44	1	2	1	1	3	2	1
158	217	42692	41820.32503	10.4	0	20.8	0	5.1	0	2.296	0	2007-2008	2.341805806	3.034952987	1.62924054	0.831168478	2	63	1	1	1	1.83	0	31.09	1	2	4	3	3	1	2
159	218	42695	211182.2528	1.1	0	13.1	0	0.9	0	1.148	0	2007-2008	0.09531018	2.57261223	-0.105360516	0.138021298	1	50	5	3	1	5	0	23.37	2	2	3	2	2	2	3
160	221	42710	268270.3319	7.3	0	17.7	0	2.1	0	1.804	0	2007-2008	1.987874348	2.87356464	0.741937345	0.590006422	1	29	3	4	5	4.33	0	29.24	2	2	4	1	1	2	3
161	225	42733	38626.42814	3.7	0	38.6	0	1.7	0	4.838	0	2007-2008	1.30833282	3.653252276	0.530628251	1.576501412	1	68	4	2	1	2.83	0	44.78	1	2	1	3	3	1	2
162	227	42741	28525.41394	2.5	0	11.3	0	2.4	0	1.148	0	2007-2008	0.916290732	2.424802726	0.875468737	0.138021298	1	58	1	4	1	5	0	22.5	1	1	1	2	2	2	3
163	228	42744	113532.5478	7.3	0	29.6	0	4.7	0	1.23	0	2007-2008	1.987874348	3.387774361	1.547562509	0.207014169	1	23	1	2	6	1.5	0	26.06	1	1	4	1	1	1	2
164	230	42748	31798.76724	2.5	0	18.2	0	2.1	0	0.984	0	2007-2008	0.916290732	2.901421594	0.741937345	-0.016129382	2	80	1	1	3	1.25	0	23.1	2	2	1	3	2	1	1
165	232	42753	79624.61253	5.4	0	18.4	0	2.8	0	1.558	0	2007-2008	1.686398954	2.912350665	1.029619417	0.443402947	2	43	4	4	5	4.38	0	28.51	1	2	1	2	1	2	3
166	233	42760	273709.8211	3.4	0	14	0	5.7	0	0.656	0	2007-2008	1.223775432	2.63905733	1.740466175	-0.42159449	1	43	3	2	6	2.14	0	27.58	1	2	4	2	1	1	2
167	234	42764	39097.1932	10.8	0	70.2	0	2.4	0	1.558	0	2007-2008	2.379546134	4.251348311	0.875468737	0.443402947	2	68	4	2	3	0.71	0	23.56	1	1	1	3	2	1	1
168	235	42766	276135.243	5.8	0	15	0	2.1	0	0.82	0	2007-2008	1.757857918	2.708050201	0.741937345	-0.198450939	1	51	3	5	1	1.5	0	25.38	2	1	1	2	1	2	2
169	236	42768	80116.25393	5.8	0	30.4	0	4.2	0	2.542	0	2007-2008	1.757857918	3.414442608	1.435084525	0.932951173	1	80	3	2	2	1.92	1	43.28	1	1	1	3	3	1	2
170	237	42769	100006.9745	5.4	0	34.3	0	6.4	0	2.87	0	2007-2008	1.686398954	3.535145354	1.85629799	1.05431203	2	73	3	4	2	3.27	0	26.7	1	1	1	3	1	2	2
171	238	42771	55753.84735	5.8	0	33.5	0	2	0	1.886	0	2007-2008	1.757857918	3.511545439	0.693147181	0.634458184	1	54	4	2	1	1.57	0	22.57	1	1	1	2	2	1	2
172	239	42787	286340.7933	1.8	0	4.8	0	0.5	0	0.41	0	2007-2008	0.587786665	1.568615918	-0.693147181	-0.891598119	2	35	3	4	5	1.86	0	27.34	2	2	2	1	1	2	2
173	240	42790	269608.0996	5.2	0	15.7	0	3	0	1.23	0	2007-2008	1.648658626	2.753660712	1.098612289	0.207014169	1	32	3	2	3	1.44	0	21.55	1	1	4	1	2	1	2
174	242	42802	22893.76393	5.1	0	8.1	0	3	0	1.066	0	2007-2008	1.62924054	2.091864062	1.098612289	0.063913326	1	62	1	3	1	4.55	0	36.8	2	2	3	3	3	2	3
175	243	42806	56926.59384	4.4	0	8.3	0	0.8	0	0.902	0	2007-2008	1.481604541	2.116255515	-0.223143551	-0.103140759	2	36	2	4	1	4.38	0	26.36	1	2	1	1	1	2	3
176	244	42813	43400.35857	3.3	0	14.4	0	15.6	0	0.902	0	2007-2008	1.193922468	2.667228207	2.747270914	-0.103140759	1	80	3	4	1	1.79	0	24.21	2	2	1	3	2	2	2
177	246	42822	83638.23928	4.5	0	12.3	0	2.7	0	1.066	0	2007-2008	1.504077397	2.509599262	0.993251773	0.063913326	1	39	3	4	1	0.77	0	31.05	1	2	1	1	3	2	1
178	247	42826	84349.58629	2.7	0	10.5	0	0.4	0	0.82	0	2007-2008	0.993251773	2.351375257	-0.916290732	-0.198450939	2	47	4	2	5	0.17	0	19.74	1	1	3	2	2	1	1
179	248	42830	44215.31059	7.6	0	37	0	3.8	0	2.05	0	2007-2008	2.028148247	3.610917913	1.335001067	0.717839793	2	65	4	2	2	1.69	0	38.88	1	2	1	3	3	1	2
180	249	42833	166858.8741	4.1	0	3.8	0	2.9	0	0.902	0	2007-2008	1.410986974	1.335001067	1.064710737	-0.103140759	2	65	3	4	2	3.85	0	32.05	1	2	2	3	3	2	3
181	250	42838	89110.63101	3.5	0	15.1	0	0.9	0	1.066	0	2007-2008	1.252762968	2.714694744	-0.105360516	0.063913326	2	54	5	3	1	1.29	0	31.73	1	2	1	2	3	2	1
182	252	42842	65157.52646	2.1	0	3.8	0	0.7	0	0.902	0	2007-2008	0.741937345	1.335001067	-0.356674944	-0.103140759	1	25	1	2	1	1.14	0	36.12	2	1	1	1	3	1	1
183	255	42865	83345.55987	2.4	0	11.3	0	1.3	0	0.738	0	2007-2008	0.875468737	2.424802726	0.262364264	-0.303811454	2	23	4	3	1	1.66	0	39.8	1	2	1	1	3	2	2
184	256	42868	278888.2218	8.8	0	32.3	0	14.9	0	2.05	0	2007-2008	2.174751721	3.47506723	2.701361213	0.717839793	1	43	3	5	1	3.78	0	43.7	2	2	1	2	3	2	3
185	259	42878	101642.743	4.8	0	19.5	0	5.8	0	0.984	0	2007-2008	1.568615918	2.970414466	1.757857918	-0.016129382	1	45	3	1	1	0.68	0	22.21	1	2	2	2	2	1	1
186	260	42897	84890.08707	3.1	0	2.5	0	0.7	0	0.656	0	2007-2008	1.131402111	0.916290732	-0.356674944	-0.42159449	2	32	3	2	6	0.03	0	35.38	1	2	2	1	3	1	1
187	261	42903	242978.0974	2.2	0	5.3	0	0.5	0	0.82	0	2007-2008	0.78845736	1.667706821	-0.693147181	-0.198450939	2	22	3	4	6	1.54	0	19.64	1	2	1	1	2	2	2
188	262	42904	90342.72915	2.2	0	5	0	0.7	0	0.984	0	2007-2008	0.78845736	1.609437912	-0.356674944	-0.016129382	2	47	1	2	4	2.14	0	21.3	1	2	2	2	2	1	2
189	263	42905	80507.41587	5.5	0	11.4	0	2.9	0	1.968	0	2007-2008	1.704748092	2.433613355	1.064710737	0.677017799	1	30	2	4	6	0.49	0	25.68	1	2	1	1	1	2	1
190	264	42932	471481.9907	4.2	0	11.3	0	1.6	0	1.968	0	2007-2008	1.435084525	2.424802726	0.470003629	0.677017799	2	42	3	5	1	5	0	23.17	2	2	1	2	2	2	3
191	266	42958	73708.78373	5.3	0	14.3	0	2	0	1.722	0	2007-2008	1.667706821	2.660259537	0.693147181	0.543486406	1	37	4	4	1	1.85	0	28.95	2	1	4	1	1	2	2
192	267	42960	271892.7362	4.8	0	17.6	0	6.4	0	1.476	0	2007-2008	1.568615918	2.867898902	1.85629799	0.389335726	2	59	3	3	1	5	0	24.75	2	2	2	2	2	2	3
193	268	42969	78298.79415	6	0	18.1	0	2.6	0	0.902	0	2007-2008	1.791759469	2.895911938	0.955511445	-0.103140759	1	34	3	5	1	0.5	0	32.16	2	2	1	1	3	2	1
194	269	42977	86882.85247	1.9	0	9.8	0	0.4	0	1.066	0	2007-2008	0.641853886	2.282382386	-0.916290732	0.063913326	2	38	2	3	1	1.06	0	26.52	2	2	1	1	1	2	1
195	271	43015	71997.67452	5	0	13.5	0	1.7	0	0.82	0	2007-2008	1.609437912	2.602689685	0.530628251	-0.198450939	1	80	3	3	5	1.92	0	25	1	1	4	3	1	2	2
196	272	43019	213253.3672	3.5	0	9.9	0	3.2	0	0.574	0	2007-2008	1.252762968	2.292534757	1.16315081	-0.555125883	1	60	3	1	3	1.46	0	30.22	1	2	3	3	3	1	2
197	274	43026	48932.65982	2	0	3.4	0	0.5	0	0.41	0	2007-2008	0.693147181	1.223775432	-0.693147181	-0.891598119	2	38	1	2	6	1.45	0	34.37	2	2	2	1	3	1	2
198	275	43032	113726.3248	10.3	0	11.4	0	6.2	0	0.902	0	2007-2008	2.332143895	2.433613355	1.824549292	-0.103140759	1	26	3	4	1	0.87	0	40.87	1	1	2	1	3	2	1
199	276	43041	121616.94	3.1	0	8.4	0	0.6	0	0.82	0	2007-2008	1.131402111	2.128231706	-0.510825624	-0.198450939	2	32	3	2	5	1.45	0	28.76	1	2	4	1	1	1	2
200	282	43065	51830.65307	3.2	0	13.4	0	1	0	1.64	0	2007-2008	1.16315081	2.595254707	0	0.494696242	2	33	1	4	5	5	0	28.22	2	2	1	1	1	2	3
201	283	43073	44540.57803	5.6	0	28.9	0	1.9	0	2.952	0	2007-2008	1.722766598	3.363841595	0.641853886	1.082482907	1	75	3	3	1	1.57	0	26.23	1	2	1	3	1	2	2
202	284	43077	24397.17554	5.7	0	18.2	0	13.5	0	1.312	0	2007-2008	1.740466175	2.901421594	2.602689685	0.271552691	2	62	1	2	3	0.95	0	32.22	2	1	1	3	3	1	1
203	285	43078	380991.4463	7.3	0	18.5	0	5.1	0	2.05	0	2007-2008	1.987874348	2.917770732	1.62924054	0.717839793	1	44	3	3	1	5	0	27.89	1	2	2	2	1	2	3
204	286	43084	59368.15888	5.7	0	19.8	0	1.8	0	0.902	0	2007-2008	1.740466175	2.985681938	0.587786665	-0.103140759	1	68	3	3	5	1.83	0	32.06	1	2	1	3	3	2	2
205	288	43099	115381.8605	3.4	0	13.7	0	1.3	0	1.312	0	2007-2008	1.223775432	2.617395833	0.262364264	0.271552691	1	70	3	2	1	2.14	0	27.53	2	2	2	3	1	1	2
206	289	43111	18020.07467	2.4	0	5.7	0	0.8	0	0.492	0	2007-2008	0.875468737	1.740466175	-0.223143551	-0.709276562	1	62	2	1	1	0.93	0	34.02	1	2	3	3	3	1	1
207	290	43114	108999.9706	5.6	0	11.7	0	2.5	0	0.984	0	2007-2008	1.722766598	2.459588842	0.916290732	-0.016129382	1	24	3	4	5	0.7	0	37.25	1	2	1	1	3	2	1
208	291	43115	90333.53465	6.2	0	29.8	0	6.6	0	1.886	0	2007-2008	1.824549292	3.394508394	1.887069649	0.634458184	2	80	3	5	2	5	0	23.18	2	2	1	3	2	2	3
209	292	43116	88254.52395	2.1	0	12	0	1.1	0	1.558	0	2007-2008	0.741937345	2.48490665	0.09531018	0.443402947	2	35	3	3	5	1.65	0	21.73	1	2	4	1	2	2	2
210	293	43131	165369.6566	4	0	25.1	0	1.9	0	0.984	0	2007-2008	1.386294361	3.222867846	0.641853886	-0.016129382	1	64	3	3	5	2.22	1	33.9	1	1	1	3	3	2	2
211	294	43133	287214.0233	5.2	0	33.1	0	4.8	0	4.92	0	2007-2008	1.648658626	3.499533282	1.568615918	1.593308531	1	46	3	4	1	2.19	0	28.45	1	2	4	2	1	2	2
212	297	43170	312952.3436	7.5	0	21.1	0	7.3	0	1.394	0	2007-2008	2.014903021	3.04927304	1.987874348	0.332177312	1	50	3	5	1	5	0	29.21	2	2	1	2	1	2	3
213	299	43187	104733.5217	3.8	0	21.5	0	1.4	0	1.148	0	2007-2008	1.335001067	3.068052935	0.336472237	0.138021298	1	80	3	5	2	5	0	25.64	1	1	2	3	1	2	3
214	300	43190	22900.28388	3.3	0	12.3	0	2.2	0	0.902	0	2007-2008	1.193922468	2.509599262	0.78845736	-0.103140759	1	53	1	1	1	2.12	0	25.11	2	1	2	2	1	1	2
215	301	43198	293796.2366	9.3	0	20.4	0	2	0	3.526	0	2007-2008	2.2300144	3.015534901	0.693147181	1.260164084	1	24	3	4	5	1.73	0	24.13	1	1	1	1	2	2	2
216	302	43202	102737.6317	2.9	0	5.2	0	0.4	0	0.902	0	2007-2008	1.064710737	1.648658626	-0.916290732	-0.103140759	2	34	3	2	6	1.43	0	30.04	2	1	4	1	3	1	2
217	303	43205	87201.65206	3.4	0	9.9	0	1.5	0	0.82	0	2007-2008	1.223775432	2.292534757	0.405465108	-0.198450939	2	24	1	4	5	2.3	0	30.64	2	2	1	1	3	2	2
218	304	43210	104458.969	5.1	0	23	0	2.5	0	0.984	0	2007-2008	1.62924054	3.135494216	0.916290732	-0.016129382	1	71	5	3	1	3.57	0	24.9	1	2	1	3	2	2	3
219	305	43214	284200.2821	7.2	0	15.4	0	0.6	0	2.624	0	2007-2008	1.974081026	2.734367509	-0.510825624	0.964699871	2	54	3	5	1	4.75	0	37.15	1	1	2	2	3	2	3
220	306	43233	98688.4364	6	0	31.5	0	2.8	0	2.706	0	2007-2008	1.791759469	3.449987546	1.029619417	0.99547153	1	40	1	4	4	4.29	0	28.34	1	2	4	2	1	2	3
221	311	43256	49332.11281	4.9	0	6.9	0	4	0	0.984	0	2007-2008	1.589235205	1.931521412	1.386294361	-0.016129382	2	36	2	2	4	0.87	0	27.33	1	1	2	1	1	1	1
222	312	43264	79827.6225	4.8	0	18.7	0	6.8	0	1.476	0	2007-2008	1.568615918	2.928523524	1.916922612	0.389335726	2	46	2	5	1	5	0	26.2	2	1	2	2	1	2	3
223	313	43268	38033.69814	3.4	0	7.5	0	1.1	0	0.902	0	2007-2008	1.223775432	2.014903021	0.09531018	-0.103140759	2	70	1	2	3	0	0	25.19	1	2	1	3	1	1	1
224	314	43269	74782.34669	5.4	0	17.5	0	0.8	0	0.82	0	2007-2008	1.686398954	2.862200881	-0.223143551	-0.198450939	2	65	3	3	2	1.16	0	36.76	1	2	4	3	3	2	1
225	316	43282	222741.8068	2.8	0	5.7	0	0.7	0	0.984	0	2007-2008	1.029619417	1.740466175	-0.356674944	-0.016129382	2	31	3	4	1	4.01	0	24.57	1	1	2	1	2	2	3
226	317	43285	305884.1602	2.3	0	10	0	0.8	0	0.984	0	2007-2008	0.832909123	2.302585093	-0.223143551	-0.016129382	1	24	3	3	1	3.29	0	36.1	1	2	4	1	3	2	2
227	319	43293	34251.54701	4.6	0	18.1	0	2.9	0	2.706	0	2007-2008	1.526056303	2.895911938	1.064710737	0.99547153	2	52	1	1	1	2.42	0	28.12	2	1	1	2	1	1	2
228	323	43306	382968.2811	4	0	5.9	0	1.2	0	1.64	0	2007-2008	1.386294361	1.774952351	0.182321557	0.494696242	2	26	3	5	1	5	0	28.28	2	1	1	1	1	2	3
229	327	43318	167946.656	5.6	0	10.8	0	1.3	0	0.656	0	2007-2008	1.722766598	2.379546134	0.262364264	-0.42159449	2	63	3	4	1	5	0	25.47	1	2	4	3	1	2	3
230	330	43336	93678.77019	1.3	0	7	0	0.8	0	0.656	0	2007-2008	0.262364264	1.945910149	-0.223143551	-0.42159449	2	23	4	4	1	2.83	0	25.06	2	2	1	1	1	2	2
231	333	43343	20530.60806	3.3	0	12.1	0	3.8	0	0.738	0	2007-2008	1.193922468	2.493205453	1.335001067	-0.303811454	1	66	2	1	1	1.46	0	23.17	1	1	1	3	2	1	2
232	334	43345	242158.0399	3.8	0	20.8	0	4.1	0	1.804	0	2007-2008	1.335001067	3.034952987	1.410986974	0.590006422	1	42	3	4	1	0.81	0	31.79	2	1	2	2	3	2	1
233	335	43351	26103.26688	4.2	0	23	0	21.2	0	1.23	0	2007-2008	1.435084525	3.135494216	3.054001182	0.207014169	1	63	1	1	1	1.81	0	25.77	2	1	2	3	1	1	2
234	336	43352	82014.689	4	0	9.3	0	1.2	0	0.902	0	2007-2008	1.386294361	2.2300144	0.182321557	-0.103140759	2	80	3	5	1	4.37	0	28.83	1	2	1	3	1	2	3
235	338	43364	238190.8686	8.4	0	35.1	0	1.6	0	3.772	0	2007-2008	2.128231706	3.55820113	0.470003629	1.327605365	1	25	3	4	5	0.19	0	20.78	1	1	2	1	2	2	1
236	339	43365	39458.49201	2.1	0	9	0	4.4	0	0.41	0	2007-2008	0.741937345	2.197224577	1.481604541	-0.891598119	1	56	1	2	5	0.58	0	22.7	1	2	3	2	2	1	1
237	341	43367	301982.8187	1.9	0	11.8	0	1	0	1.148	0	2007-2008	0.641853886	2.468099531	0	0.138021298	2	41	3	5	1	4.83	0	20.72	1	1	1	2	2	2	3
238	342	43370	72079.06193	2.9	0	4.3	0	0.8	0	2.05	0	2007-2008	1.064710737	1.458615023	-0.223143551	0.717839793	2	38	2	2	5	0.92	0	35.19	1	2	1	1	3	1	1
239	343	43375	291109.5504	21.9	0	8.3	0	4.3	0	1.804	0	2007-2008	3.086486637	2.116255515	1.458615023	0.590006422	2	47	3	4	1	5	0	30.23	2	2	2	2	3	2	3
240	344	43376	71867.2623	9	0	20.4	0	5.3	0	1.23	0	2007-2008	2.197224577	3.015534901	1.667706821	0.207014169	1	33	1	3	1	1.45	0	29.6	2	2	4	1	1	2	2
241	346	43407	50682.95543	2.4	0	8.2	0	2	0	1.804	0	2007-2008	0.875468737	2.104134154	0.693147181	0.590006422	2	55	1	2	3	2.15	0	24.87	2	2	2	2	2	1	2
242	347	43408	63967.44107	6.8	0	16.6	0	4.1	0	1.476	0	2007-2008	1.916922612	2.809402695	1.410986974	0.389335726	1	22	4	1	6	1.16	0	20.69	1	2	3	1	2	1	1
243	350	43432	170838.9445	2.1	0	6.7	0	1.6	0	0.41	0	2007-2008	0.741937345	1.902107526	0.470003629	-0.891598119	1	64	3	4	1	2.27	0	27.61	2	2	2	3	1	2	2
244	351	43438	59884.88501	2.5	0	10.4	0	4.3	0	0.574	0	2007-2008	0.916290732	2.341805806	1.458615023	-0.555125883	2	77	3	1	3	0.88	0	30.26	1	2	1	3	3	1	1
245	354	43459	329197.6355	2.7	0	12.2	0	4.9	0	0.738	0	2007-2008	0.993251773	2.501435952	1.589235205	-0.303811454	2	28	3	4	1	3.69	0	28.84	1	1	1	1	1	2	3
246	356	43464	107522.7918	4.9	0	16.8	0	2.4	0	1.066	0	2007-2008	1.589235205	2.821378886	0.875468737	0.063913326	1	76	3	4	2	5	0	27.02	2	1	4	3	1	2	3
247	358	43474	67438.62445	3.4	0	19.6	0	2	0	1.476	0	2007-2008	1.223775432	2.975529566	0.693147181	0.389335726	2	69	3	4	3	1.25	0	31.14	1	1	1	3	3	2	1
248	359	43475	243740.9106	7.1	0	8.1	0	1	0	1.066	0	2007-2008	1.960094784	2.091864062	0	0.063913326	1	31	3	3	4	1.16	0	23.62	1	2	4	1	2	2	1
249	361	43496	91785.69192	4.6	0	57.3	0	17.2	0	2.542	0	2007-2008	1.526056303	4.048300624	2.844909384	0.932951173	1	43	4	3	1	3.3	0	30.47	1	1	3	2	3	2	2
250	362	43498	24784.19625	5.3	0	23.2	0	9.7	0	0.984	0	2007-2008	1.667706821	3.144152279	2.272125886	-0.016129382	1	78	2	1	1	1.1	0	27.46	2	2	1	3	1	1	1
251	363	43500	205736.3551	5.8	0	26.8	0	3	0	1.64	0	2007-2008	1.757857918	3.288401888	1.098612289	0.494696242	1	63	3	4	1	5	0	27.68	1	1	4	3	1	2	3
252	365	43521	108936.337	2.6	0	3.5	0	0.07	1	0.574	0	2007-2008	0.955511445	1.252762968	-2.659260037	-0.555125883	2	45	3	1	1	0.82	0	26.74	1	2	4	2	1	1	1
253	367	43527	25632.20198	5.1	0	9.5	0	2.3	0	1.23	0	2007-2008	1.62924054	2.251291799	0.832909123	0.207014169	1	67	1	5	5	2.94	0	30.95	1	1	1	3	3	2	2
254	368	43535	133007.1714	4.6	0	45.3	0	5.5	0	1.804	0	2007-2008	1.526056303	3.813307032	1.704748092	0.590006422	1	71	3	5	1	5	0	30.97	2	2	4	3	3	2	3
255	369	43537	145720.6409	4.6	0	22.7	0	4.1	0	1.558	0	2007-2008	1.526056303	3.122364924	1.410986974	0.443402947	1	23	5	5	6	1.47	0	26.65	2	2	1	1	1	2	2
256	371	43545	302760.7613	5.8	0	10.7	0	2.8	0	1.312	0	2007-2008	1.757857918	2.370243741	1.029619417	0.271552691	1	27	3	2	5	0.05	0	26.35	1	1	4	1	1	1	1
257	372	43559	207165.3027	5.3	0	18.7	0	0.9	0	0.984	0	2007-2008	1.667706821	2.928523524	-0.105360516	-0.016129382	2	21	3	4	5	1.67	0	19.89	2	1	2	1	2	2	2
258	374	43564	57600.53237	1.3	0	7	0	0.5	0	0.656	0	2007-2008	0.262364264	1.945910149	-0.693147181	-0.42159449	2	29	1	3	1	3.13	0	23.05	2	2	3	1	2	2	2
259	375	43567	83208.35344	3.2	0	15.6	0	3.3	0	1.394	0	2007-2008	1.16315081	2.747270914	1.193922468	0.332177312	2	79	3	3	1	1.81	0	30.87	2	2	1	3	3	2	2
260	377	43574	288634.831	4.1	0	17.9	0	1.8	0	0.984	0	2007-2008	1.410986974	2.884800713	0.587786665	-0.016129382	1	50	3	3	4	3.23	0	34.98	1	2	1	2	3	2	2
261	378	43581	80403.54409	2	0	5.8	0	1	0	0.574	0	2007-2008	0.693147181	1.757857918	0	-0.555125883	1	40	1	2	3	2.27	0	22.77	1	2	3	2	2	1	2
262	379	43587	300148.6799	2.9	0	6.6	0	0.6	0	0.984	0	2007-2008	1.064710737	1.887069649	-0.510825624	-0.016129382	1	51	3	4	4	1.92	0	33	1	2	2	2	3	2	2
263	383	43594	28072.38068	4.2	0	14.1	0	1.7	0	1.64	0	2007-2008	1.435084525	2.646174797	0.530628251	0.494696242	1	55	1	3	1	1.69	0	31.4	1	2	3	2	3	2	2
264	384	43595	260735.5558	9.3	0	17.5	0	3	0	3.198	0	2007-2008	2.2300144	2.862200881	1.098612289	1.162525614	1	49	3	5	1	5	0	29.17	1	2	1	2	1	2	3
265	388	43610	26036.92298	3.8	0	22.4	0	1.1	0	1.722	0	2007-2008	1.335001067	3.109060959	0.09531018	0.543486406	1	51	1	4	3	2.41	0	43.72	1	2	1	2	3	2	2
266	389	43613	103196.9265	4.2	0	12.3	0	5.1	0	1.312	0	2007-2008	1.435084525	2.509599262	1.62924054	0.271552691	1	28	1	2	4	4.7	0	31.8	1	2	1	1	3	1	3
267	390	43614	192401.4549	7.3	0	20.9	0	2.8	0	1.148	0	2007-2008	1.987874348	3.039749159	1.029619417	0.138021298	1	64	3	3	3	1.35	0	25.91	1	1	2	3	1	2	2
268	391	43621	21427.91423	3.2	0	6.7	0	0.9	0	0.984	0	2007-2008	1.16315081	1.902107526	-0.105360516	-0.016129382	1	61	1	3	6	5	0	21.58	1	1	1	3	2	2	3
269	392	43624	58611.28605	1.5	0	2.7	0	0.2	0	1.066	0	2007-2008	0.405465108	0.993251773	-1.609437912	0.063913326	1	53	4	2	1	4.29	0	37.79	2	2	4	2	3	1	3
270	393	43629	65890.21307	0.8	0	3.1	0	0.3	0	0.492	0	2007-2008	-0.223143551	1.131402111	-1.203972804	-0.709276562	2	26	1	2	5	1.97	0	37.66	2	2	1	1	3	1	2
271	394	43632	15202.1403	3.9	0	17.7	0	2.1	0	1.312	0	2007-2008	1.360976553	2.87356464	0.741937345	0.271552691	2	65	2	3	4	0.53	0	35.33	1	1	2	3	3	2	1
272	396	43644	25107.16516	1.7	0	11.6	0	0.8	0	0.656	0	2007-2008	0.530628251	2.451005098	-0.223143551	-0.42159449	1	50	1	1	3	0.44	0	26.43	1	1	1	2	1	1	1
273	400	43679	276135.243	5.3	0	13.7	0	1.5	0	0.984	0	2007-2008	1.667706821	2.617395833	0.405465108	-0.016129382	1	56	3	5	1	4.38	0	27.16	1	2	4	2	1	2	3
274	401	43692	98038.94365	0.8	0	3.9	0	0.8	0	0.492	0	2007-2008	-0.223143551	1.360976553	-0.223143551	-0.709276562	2	47	4	2	1	1.3	0	29.12	1	1	1	2	1	1	1
275	403	43697	98166.29999	5.8	0	24.8	0	2.6	0	1.558	0	2007-2008	1.757857918	3.210843653	0.955511445	0.443402947	1	79	3	5	1	1.97	0	25.3	2	1	4	3	1	2	2
276	406	43708	28718.64314	2.4	0	6.7	0	0.7	0	0.902	0	2007-2008	0.875468737	1.902107526	-0.356674944	-0.103140759	1	51	2	4	1	5	0	33.08	1	2	4	2	3	2	3
277	407	43710	352537.6488	5.5	0	20.6	0	2.7	0	1.886	0	2007-2008	1.704748092	3.025291076	0.993251773	0.634458184	1	50	3	5	1	4.72	0	38.22	2	2	1	2	3	2	3
278	408	43718	23355.88954	0.5	0	6.2	0	0.2	0	0.82	0	2007-2008	-0.693147181	1.824549292	-1.609437912	-0.198450939	1	61	4	2	3	2.88	0	45.66	2	1	1	3	3	1	2
279	409	43720	25001.6659	9.9	0	67.4	0	6.5	0	4.592	0	2007-2008	2.292534757	4.210645018	1.871802177	1.524315659	1	64	4	4	1	5	0	41.02	1	2	1	3	3	2	3
280	410	43723	259421.2272	6	0	31.8	0	1.3	0	3.034	0	2007-2008	1.791759469	3.45946629	0.262364264	1.109881881	2	51	3	2	1	4.48	0	25.94	2	2	1	2	1	1	3
281	411	43731	247814.7011	2	0	6.7	0	2	0	0.574	0	2007-2008	0.693147181	1.902107526	0.693147181	-0.555125883	2	21	3	2	6	0.85	0	17.85	1	2	1	1	2	1	1
282	412	43743	69909.59331	5.7	0	34.7	0	0.9	0	0.82	0	2007-2008	1.740466175	3.546739687	-0.105360516	-0.198450939	1	80	3	5	2	3.92	1	29.36	2	2	1	3	1	2	3
283	413	43759	66861.03167	3	0	5.2	0	1.4	0	0.656	0	2007-2008	1.098612289	1.648658626	0.336472237	-0.42159449	1	42	4	4	6	5	0	24.85	1	2	4	2	2	2	3
284	415	43770	291109.5504	1.8	0	4.7	0	0.5	0	1.804	0	2007-2008	0.587786665	1.547562509	-0.693147181	0.590006422	2	43	3	5	1	5	0	25.19	2	2	2	2	1	2	3
285	416	43776	98688.4364	5.2	0	30.4	0	3	0	3.116	0	2007-2008	1.648658626	3.414442608	1.098612289	1.136550128	1	48	1	4	6	5	0	41.63	2	1	1	2	3	2	3
286	418	43785	271669.3473	9.3	0	40.1	0	17	0	1.722	0	2007-2008	2.2300144	3.691376334	2.833213344	0.543486406	1	48	3	5	1	2.46	1	34.6	1	2	2	2	3	2	2
287	419	43786	28787.11331	3.1	0	6.3	0	1.8	0	0.574	0	2007-2008	1.131402111	1.840549633	0.587786665	-0.555125883	1	71	1	5	1	3.41	0	23.73	2	2	1	3	2	2	2
288	424	43799	75128.59266	2.1	0	7.3	0	0.3	0	0.492	0	2007-2008	0.741937345	1.987874348	-1.203972804	-0.709276562	2	27	2	3	3	0.63	0	21.29	2	2	1	1	2	2	1
289	427	43827	201004.87	7.7	0	34.5	0	3.2	0	2.296	0	2007-2008	2.041220329	3.540959324	1.16315081	0.831168478	1	60	3	4	1	3.86	0	29	1	2	4	3	1	2	3
290	428	43834	263032.2922	8.7	0	18.7	0	3	0	1.476	0	2007-2008	2.163323026	2.928523524	1.098612289	0.389335726	1	31	3	4	1	3.57	0	34.65	1	2	1	1	3	2	3
291	429	43836	70164.07481	6	0	14.1	0	3.7	0	1.23	0	2007-2008	1.791759469	2.646174797	1.30833282	0.207014169	1	52	4	5	1	5	1	24.22	2	1	4	2	2	2	3
292	434	43842	23508.38892	3	0	48.2	0	13.9	0	1.886	0	2007-2008	1.098612289	3.875359021	2.63188884	0.634458184	1	62	2	5	1	2.14	0	30.19	1	2	4	3	3	2	2
293	435	43848	56736.07511	6.5	0	28.8	0	2.6	0	2.132	0	2007-2008	1.871802177	3.360375387	0.955511445	0.757060506	1	44	1	3	1	1.4	0	26.36	1	2	1	2	1	2	2
294	436	43856	179368.0027	2.5	0	4	0	1.1	0	1.476	0	2007-2008	0.916290732	1.386294361	0.09531018	0.389335726	2	39	3	5	1	5	0	18.49	2	1	2	1	2	2	3
295	437	43862	50910.201	9.2	0	28.6	0	2.7	0	2.296	0	2007-2008	2.219203484	3.353406718	0.993251773	0.831168478	1	53	4	3	1	1.99	0	30.45	1	2	1	2	3	2	2
296	439	43871	66759.97231	6.7	0	58.6	0	1.7	0	3.198	0	2007-2008	1.902107526	4.070734697	0.530628251	1.162525614	2	58	4	5	1	5	1	31.43	2	2	1	2	3	2	3
297	440	43877	87986.15367	6.7	0	17.9	0	12.9	0	1.312	0	2007-2008	1.902107526	2.884800713	2.557227311	0.271552691	1	80	3	4	2	5	0	30.73	2	2	1	3	3	2	3
298	441	43881	209724.1954	6.1	0	68.8	0	5.4	0	7.216	0	2007-2008	1.808288771	4.231203745	1.686398954	1.976300783	1	64	3	5	1	5	1	30.34	1	2	2	3	3	2	3
299	443	43893	71544.30781	0.2	0	0.5	0	0.07	1	0.164	0	2007-2008	-1.609437912	-0.693147181	-2.659260037	-1.807888851	2	45	4	4	4	1.69	0	39.41	1	2	1	2	3	2	2
300	444	43904	40749.67759	2.5	0	17.9	0	1.4	0	0.738	0	2007-2008	0.916290732	2.884800713	0.336472237	-0.303811454	1	70	3	2	1	0.97	0	25.44	1	1	1	3	1	1	1
301	445	43910	39458.49201	2.8	0	21	0	2.7	0	0.984	0	2007-2008	1.029619417	3.044522438	0.993251773	-0.016129382	1	53	1	1	1	1.16	0	28.2	2	1	1	2	1	1	1
302	448	43937	108936.337	4	0	4.5	0	2.3	0	0.656	0	2007-2008	1.386294361	1.504077397	0.832909123	-0.42159449	2	47	3	1	1	1.61	0	24.9	1	2	1	2	2	1	2
303	449	43939	77632.56005	3.7	0	16.3	0	2	0	0.058	1	2007-2008	1.30833282	2.791165108	0.693147181	-2.847312268	1	35	2	2	5	1.69	0	36.75	2	1	1	1	3	1	2
304	451	43954	64633.389	7.2	0	48.1	0	19.8	0	2.378	0	2007-2008	1.974081026	3.873282177	2.985681938	0.866259798	1	21	4	2	6	0.81	0	20.67	1	2	1	1	2	1	1
305	452	43955	50890.4953	3.8	0	7.3	0	1.4	0	1.066	0	2007-2008	1.335001067	1.987874348	0.336472237	0.063913326	2	27	1	2	5	0.87	0	26.15	2	2	1	1	1	1	1
306	454	43959	344263.938	3.9	0	12	0	1.9	0	1.148	0	2007-2008	1.360976553	2.48490665	0.641853886	0.138021298	2	57	3	3	2	3.37	0	24.18	2	2	1	2	2	2	2
307	455	43962	91961.13125	3.8	0	26.9	0	3.3	0	1.476	0	2007-2008	1.335001067	3.292126287	1.193922468	0.389335726	1	74	3	3	1	2.19	0	27.59	2	1	4	3	1	2	2
308	456	43966	85820.61607	4.5	0	15.4	0	2.2	0	0.574	0	2007-2008	1.504077397	2.734367509	0.78845736	-0.555125883	2	71	3	3	1	2.67	0	19.53	2	2	1	3	2	2	2
309	457	43968	74266.06364	9.9	0	33.2	0	4	0	3.772	0	2007-2008	2.292534757	3.502549876	1.386294361	1.327605365	1	52	3	4	3	1.01	0	25.03	1	2	1	2	1	2	1
310	459	43973	80403.54409	4	0	14	0	2.1	0	0.82	0	2007-2008	1.386294361	2.63905733	0.741937345	-0.198450939	1	44	1	2	2	2.34	0	32.92	2	1	4	2	3	1	2
311	461	43977	74341.63124	4.1	0	8.4	0	4.4	0	0.902	0	2007-2008	1.410986974	2.128231706	1.481604541	-0.103140759	2	62	3	2	1	0.84	0	26.06	1	2	3	3	1	1	1
312	464	43994	310052.429	1.4	0	3.6	0	1.1	0	0.246	0	2007-2008	0.336472237	1.280933845	0.09531018	-1.402423743	1	46	3	3	3	4.62	0	24.67	1	2	1	2	2	2	3
313	467	44016	81179.84391	6	0	15.4	0	3.9	0	1.476	0	2007-2008	1.791759469	2.734367509	1.360976553	0.389335726	1	44	3	3	1	0.52	0	29.8	1	2	1	2	1	2	1
314	468	44022	75451.83714	1.1	0	21.9	0	0.3	0	0.902	0	2007-2008	0.09531018	3.086486637	-1.203972804	-0.103140759	2	44	4	5	1	1.45	0	27.3	1	1	2	2	1	2	2
315	469	44027	102423.859	15.3	0	35.2	0	2.5	0	2.05	0	2007-2008	2.727852828	3.561046083	0.916290732	0.717839793	1	76	3	1	1	3.65	0	26.28	1	2	2	3	1	1	3
316	471	44032	73101.41604	1.5	0	12.4	0	0.4	0	1.148	0	2007-2008	0.405465108	2.517696473	-0.916290732	0.138021298	2	47	4	4	3	3.58	0	38.43	2	2	2	2	3	2	3
317	472	44033	189781.569	4.3	0	22.5	0	1.5	0	1.804	0	2007-2008	1.458615023	3.113515309	0.405465108	0.590006422	2	47	3	5	1	5	0	23.49	1	1	3	2	2	2	3
318	473	44034	241463.5461	5.7	0	12.3	0	1.8	0	1.64	0	2007-2008	1.740466175	2.509599262	0.587786665	0.494696242	2	49	3	5	1	5	0	19.64	2	1	2	2	2	2	3
319	474	44035	64227.7665	2.1	0	7.9	0	0.6	0	0.902	0	2007-2008	0.741937345	2.066862759	-0.510825624	-0.103140759	1	28	4	4	5	1.63	0	21.4	1	2	2	1	2	2	2
320	475	44040	229839.847	5.6	0	24.5	0	1.7	0	4.346	0	2007-2008	1.722766598	3.198673118	0.530628251	1.469255882	1	42	5	3	1	0.98	0	27.9	1	1	4	2	1	2	1
321	476	44041	22997.59386	4.5	0	17.6	0	0.9	0	2.132	0	2007-2008	1.504077397	2.867898902	-0.105360516	0.757060506	1	60	4	5	1	5	1	30.79	1	2	2	3	3	2	3
322	478	44050	169554.92	3.3	0	16	0	1.1	0	0.984	0	2007-2008	1.193922468	2.772588722	0.09531018	-0.016129382	2	20	3	2	6	0.1	0	22.15	1	2	1	1	2	1	1
323	479	44053	88038.51483	3.9	0	31.2	0	3.2	0	3.608	0	2007-2008	1.360976553	3.440418095	1.16315081	1.283153602	2	80	3	3	1	1.86	0	25.05	2	2	2	3	1	2	2
324	482	44062	21313.58964	2.4	0	7.6	0	0.7	0	0.738	0	2007-2008	0.875468737	2.028148247	-0.356674944	-0.303811454	1	77	1	1	1	1.04	1	31.56	2	2	1	3	3	1	1
325	484	44096	24004.67837	3.3	0	19.9	0	3.7	0	0.984	0	2007-2008	1.193922468	2.990719732	1.30833282	-0.016129382	1	64	2	1	1	1.16	0	24.96	1	2	2	3	2	1	1
326	485	44098	72208.08139	3.4	0	15.5	0	6.4	0	0.82	0	2007-2008	1.223775432	2.740840024	1.85629799	-0.198450939	1	34	3	3	1	1.09	0	21.06	1	2	4	1	2	2	1
327	486	44100	82137.09895	3.3	0	7	0	0.9	0	1.066	0	2007-2008	1.193922468	1.945910149	-0.105360516	0.063913326	2	27	4	4	5	3.65	0	27.11	1	1	4	1	1	2	3
328	488	44109	75200.25724	3.3	0	31.2	0	2.7	0	1.066	0	2007-2008	1.193922468	3.440418095	0.993251773	0.063913326	1	42	4	2	5	0.35	0	27.78	1	2	4	2	1	1	1
329	489	44112	63785.25242	1.8	0	2	0	0.6	0	0.574	0	2007-2008	0.587786665	0.693147181	-0.510825624	-0.555125883	2	32	1	4	5	1.79	0	34.79	1	1	1	1	3	2	2
330	492	44129	26759.54465	2.6	0	14.2	0	0.8	0	1.148	0	2007-2008	0.955511445	2.653241965	-0.223143551	0.138021298	2	51	2	4	1	1.66	0	26.19	2	1	3	2	1	2	2
331	495	44142	201404.1381	7.5	0	10.7	0	1	0	1.64	0	2007-2008	2.014903021	2.370243741	0	0.494696242	1	28	5	4	5	2.05	0	18.73	2	2	4	1	2	2	2
332	497	44150	105789.153	5.5	0	7.3	0	3.9	0	0.984	0	2007-2008	1.704748092	1.987874348	1.360976553	-0.016129382	1	48	3	2	6	0.65	0	26.72	1	1	4	2	1	1	1
333	498	44157	82337.69133	7	0	23	0	15.1	0	1.476	0	2007-2008	1.945910149	3.135494216	2.714694744	0.389335726	1	25	1	5	5	5	0	23.57	1	1	3	1	2	2	3
334	499	44158	34338.79612	9.6	0	24.5	0	2.4	0	3.444	0	2007-2008	2.261763098	3.198673118	0.875468737	1.236633587	2	76	1	4	1	1.4	0	29.91	2	2	1	3	1	2	2
335	501	44165	92783.09626	4.9	0	11.4	0	1.9	0	1.804	0	2007-2008	1.589235205	2.433613355	0.641853886	0.590006422	2	49	1	5	1	5	0	33.77	2	1	3	2	3	2	3
336	502	44175	80686.65849	6.4	0	8.3	0	2.4	0	1.312	0	2007-2008	1.85629799	2.116255515	0.875468737	0.271552691	1	32	3	2	1	1.36	1	36.92	1	2	4	1	3	1	2
337	503	44176	39428.43082	6.8	0	27.9	0	6	0	1.886	0	2007-2008	1.916922612	3.328626689	1.791759469	0.634458184	1	73	3	1	2	1.07	0	35.67	1	2	1	3	3	1	1
338	504	44196	51160.21821	5.8	0	11.2	0	2.5	0	1.312	0	2007-2008	1.757857918	2.415913778	0.916290732	0.271552691	1	40	1	1	5	1.53	0	34.05	1	2	4	2	3	1	2
339	505	44210	30938.53504	6.5	0	11.3	0	5.8	0	0.574	0	2007-2008	1.871802177	2.424802726	1.757857918	-0.555125883	1	71	3	5	1	2.92	0	28.9	2	2	3	3	1	2	2
340	507	44217	65388.4768	3.9	0	20.9	0	6.2	0	3.116	0	2007-2008	1.360976553	3.039749159	1.824549292	1.136550128	2	53	4	4	1	5	0	24.11	1	2	1	2	2	2	3
341	508	44218	22028.08504	4.2	0	8.4	0	4	0	1.148	0	2007-2008	1.435084525	2.128231706	1.386294361	0.138021298	1	64	2	3	1	2.56	0	34.89	2	1	3	3	3	2	2
342	509	44221	66973.75199	0.3	0	0.14	1	0.07	1	0.082	0	2007-2008	-1.203972804	-1.966112856	-2.659260037	-2.501036032	1	27	4	2	6	1.81	0	23.41	1	2	1	1	2	1	2
343	510	44229	85820.61607	4.7	0	17.9	0	4.3	0	1.476	0	2007-2008	1.547562509	2.884800713	1.458615023	0.389335726	2	72	3	3	1	2.41	0	25.04	2	2	4	3	1	2	2
344	512	44237	87784.84312	3.4	0	11.1	0	0.8	0	1.066	0	2007-2008	1.223775432	2.406945108	-0.223143551	0.063913326	2	29	4	3	6	3.49	0	29.03	1	1	1	1	1	2	2
345	513	44240	98166.29999	3.1	0	7	0	1.8	0	0.738	0	2007-2008	1.131402111	1.945910149	0.587786665	-0.303811454	1	72	3	4	3	1.86	0	38.78	2	1	2	3	3	2	2
346	515	44249	27297.34379	6.6	0	16.2	0	2.2	0	2.624	0	2007-2008	1.887069649	2.785011242	0.78845736	0.964699871	1	57	2	1	4	1.96	0	28.73	2	1	1	2	1	1	2
347	516	44252	31742.97093	4.7	0	7.4	0	0.6	0	1.394	0	2007-2008	1.547562509	2.00148	-0.510825624	0.332177312	2	58	2	1	5	0.71	0	27.78	2	2	3	2	1	1	1
348	517	44253	87256.95731	3.2	0	25.6	0	5.7	0	1.066	0	2007-2008	1.16315081	3.242592351	1.740466175	0.063913326	1	33	4	2	1	2.42	0	21.23	1	1	1	1	2	1	2
349	518	44254	254773.9513	5.7	0	35.1	0	5.6	0	1.722	0	2007-2008	1.740466175	3.55820113	1.722766598	0.543486406	1	23	3	4	6	4.08	0	22.67	1	1	2	1	2	2	3
350	520	44266	64682.00473	1.3	0	8.8	0	1.5	0	0.656	0	2007-2008	0.262364264	2.174751721	0.405465108	-0.42159449	2	39	2	1	6	1.41	0	27.9	2	1	2	1	1	1	2
351	521	44287	29578.34679	10.8	0	26	0	2.2	0	3.034	0	2007-2008	2.379546134	3.258096538	0.78845736	1.109881881	2	51	1	4	1	4.36	0	33.77	1	2	1	2	3	2	3
352	523	44303	71867.2623	3.1	0	8	0	1.3	0	1.312	0	2007-2008	1.131402111	2.079441542	0.262364264	0.271552691	1	32	2	1	5	2.07	0	25.27	1	2	4	1	1	1	2
353	525	44305	288634.831	6	0	14.3	0	3.7	0	1.558	0	2007-2008	1.791759469	2.660259537	1.30833282	0.443402947	1	53	3	4	1	4.75	0	26.36	1	2	2	2	1	2	3
354	527	44313	274907.9656	4.7	0	38.4	0	1.2	0	4.346	0	2007-2008	1.547562509	3.64805746	0.182321557	1.469255882	1	62	5	3	1	5	0	23.5	2	2	3	3	2	2	3
355	528	44320	287809.7183	3.7	0	15.8	0	3.4	0	1.148	0	2007-2008	1.30833282	2.76000994	1.223775432	0.138021298	1	48	3	4	1	1.62	0	28.58	1	2	2	2	1	2	2
356	529	44326	92488.23023	4.5	0	16.2	0	1.5	0	3.936	0	2007-2008	1.504077397	2.785011242	0.405465108	1.370164979	2	40	3	2	1	2.91	0	30.28	1	2	4	2	3	1	2
357	530	44329	36767.00813	4.2	0	11.4	0	2.5	0	0.656	0	2007-2008	1.435084525	2.433613355	0.916290732	-0.42159449	1	66	2	5	1	5	1	22.24	2	1	3	3	2	2	3
358	532	44332	87253.921	4.5	0	18.5	0	1.9	0	0.984	0	2007-2008	1.504077397	2.917770732	0.641853886	-0.016129382	2	78	3	5	2	4.9	0	38.76	2	2	1	3	3	2	3
359	533	44336	97755.1847	3.7	0	13.6	0	1.2	0	1.312	0	2007-2008	1.30833282	2.610069793	0.182321557	0.271552691	2	44	3	1	6	1.26	0	30.02	1	1	4	2	3	1	1
360	534	44338	100701.7375	3	0	4.9	0	0.3	0	0.902	0	2007-2008	1.098612289	1.589235205	-1.203972804	-0.103140759	2	32	4	4	4	0.87	0	24.26	1	1	2	1	2	2	1
361	536	44345	113860.9934	2.2	0	8.4	0	3.9	0	0.328	0	2007-2008	0.78845736	2.128231706	1.360976553	-1.114741671	2	74	3	3	1	3.65	0	20.08	2	1	1	3	2	2	3
362	538	44358	89557.17137	4.2	0	4.9	0	0.8	0	0.656	0	2007-2008	1.435084525	1.589235205	-0.223143551	-0.42159449	2	25	1	5	3	2.21	0	22.12	2	1	2	1	2	2	2
363	539	44366	160573.5951	4.9	0	35.4	0	3.3	0	1.968	0	2007-2008	1.589235205	3.56671182	1.193922468	0.677017799	1	67	3	4	3	1.96	0	31.43	1	1	1	3	3	2	2
364	540	44369	262994.5137	4.1	0	5.8	0	1	0	0.902	0	2007-2008	1.410986974	1.757857918	0	-0.103140759	2	56	3	4	1	5	0	33.49	2	2	1	2	3	2	3
365	545	44392	67310.6227	1.7	0	6.3	0	0.4	0	0.902	0	2007-2008	0.530628251	1.840549633	-0.916290732	-0.103140759	2	55	4	4	5	2.45	0	22.13	1	1	1	2	2	2	2
366	547	44404	300148.6799	3.7	0	11.2	0	1.6	0	0.738	0	2007-2008	1.30833282	2.415913778	0.470003629	-0.303811454	1	50	3	4	3	2.88	0	20.19	1	2	1	2	2	2	2
367	550	44413	27843.54833	2.2	0	5.8	0	0.07	1	0.492	0	2007-2008	0.78845736	1.757857918	-2.659260037	-0.709276562	1	53	1	1	1	0.1	0	32.97	1	2	4	2	3	1	1
368	552	44418	187672.5129	5.8	0	27.6	0	9.1	0	2.296	0	2007-2008	1.757857918	3.317815773	2.208274414	0.831168478	1	43	3	5	1	5	0	27.36	2	1	1	2	1	2	3
369	553	44420	42303.88003	7.4	0	27.4	0	2.4	0	2.296	0	2007-2008	2.00148	3.310543013	0.875468737	0.831168478	1	80	3	1	2	1.44	0	29.69	2	1	1	3	1	1	2
370	555	44430	74441.36628	2.9	0	10.9	0	1.9	0	1.64	0	2007-2008	1.064710737	2.388762789	0.641853886	0.494696242	1	45	4	3	3	1.93	0	31.4	1	2	4	2	3	2	2
371	557	44452	105720.8235	4.8	0	25.7	0	2.7	0	1.394	0	2007-2008	1.568615918	3.246490992	0.993251773	0.332177312	1	27	1	3	1	0.73	0	23.9	2	2	3	1	2	2	1
372	559	44456	336864.0384	8.4	0	39.4	0	4.9	0	1.476	0	2007-2008	2.128231706	3.673765816	1.589235205	0.389335726	1	43	3	5	1	4.83	0	29.65	1	2	1	2	1	2	3
373	560	44461	267879.8827	6.7	0	32.3	0	5.1	0	1.64	0	2007-2008	1.902107526	3.47506723	1.62924054	0.494696242	2	22	3	4	5	1.2	0	22.69	1	2	3	1	2	2	1
374	561	44462	63093.3741	3.3	0	16	0	4.6	0	1.476	0	2007-2008	1.193922468	2.772588722	1.526056303	0.389335726	1	75	3	5	1	4.64	0	33.2	1	2	1	3	3	2	3
375	565	44495	218771.8634	3.5	0	22	0	4.6	0	1.394	0	2007-2008	1.252762968	3.091042453	1.526056303	0.332177312	1	36	5	4	1	5	0	24.11	2	2	3	1	2	2	3
376	568	44536	89480.28123	2.3	0	4	0	0.5	0	1.23	0	2007-2008	0.832909123	1.386294361	-0.693147181	0.207014169	2	37	3	2	1	1.41	0	28.12	1	1	4	1	1	1	2
377	571	44554	197782.9414	3.8	0	14.9	0	1.3	0	1.722	0	2007-2008	1.335001067	2.701361213	0.262364264	0.543486406	1	26	5	5	5	1.44	0	26.51	2	2	3	1	1	2	2
378	572	44558	61064.62984	5.1	0	12.4	0	4.2	0	1.394	0	2007-2008	1.62924054	2.517696473	1.435084525	0.332177312	1	21	4	4	5	3.32	0	19.28	1	1	4	1	2	2	2
379	573	44559	70347.23324	1.8	0	2.1	0	0.2	0	0.41	0	2007-2008	0.587786665	0.741937345	-1.609437912	-0.891598119	2	45	2	2	3	1.21	0	30.56	2	2	1	2	3	1	1
380	574	44574	102507.6259	1.6	0	33.2	0	1.7	0	2.132	0	2007-2008	0.470003629	3.502549876	0.530628251	0.757060506	1	80	3	3	1	2.57	0	21.22	2	2	1	3	2	2	2
381	577	44592	214856.3112	3.2	0	11.3	0	3.1	0	0.656	0	2007-2008	1.16315081	2.424802726	1.131402111	-0.42159449	2	24	3	3	6	3.65	0	21.15	1	2	2	1	2	2	3
382	578	44595	70347.23324	3.4	0	8.8	0	0.8	0	1.148	0	2007-2008	1.223775432	2.174751721	-0.223143551	0.138021298	2	40	2	5	1	3.87	0	36.47	2	2	2	2	3	2	3
383	580	44599	90675.18458	1.9	0	15.8	0	5.9	0	0.656	0	2007-2008	0.641853886	2.76000994	1.774952351	-0.42159449	2	80	3	4	2	4.13	0	26.87	2	2	2	3	1	2	3
384	581	44600	24048.2612	5.2	0	78.7	0	11.4	0	2.706	0	2007-2008	1.648658626	4.365643155	2.433613355	0.99547153	1	62	4	5	1	1.23	0	22.75	1	1	1	3	2	2	1
385	583	44605	94668.92866	4	0	21.8	0	2.2	0	2.05	0	2007-2008	1.386294361	3.08190997	0.78845736	0.717839793	1	30	4	5	5	2.74	0	34.5	1	2	2	1	3	2	2
386	584	44608	97419.34244	1.9	0	5.6	0	1.1	0	1.394	0	2007-2008	0.641853886	1.722766598	0.09531018	0.332177312	2	20	1	3	5	3.4	0	18.64	2	1	2	1	2	2	2
387	585	44609	57750.86366	3.3	0	11.2	0	0.6	0	0.902	0	2007-2008	1.193922468	2.415913778	-0.510825624	-0.103140759	2	34	1	4	1	1.58	0	34.74	2	1	3	1	3	2	2
388	586	44617	108355.175	6.5	0	35.2	0	5.9	0	4.182	0	2007-2008	1.871802177	3.561046083	1.774952351	1.430789601	2	53	4	5	1	5	0	33.6	1	1	1	2	3	2	3
389	588	44634	32427.12105	2.9	0	31.6	0	2.4	0	1.066	0	2007-2008	1.064710737	3.453157121	0.875468737	0.063913326	1	74	4	1	1	1.02	1	23.02	1	2	1	3	2	1	1
390	589	44637	20883.34249	2.1	0	24.4	0	2	0	2.132	0	2007-2008	0.741937345	3.194583132	0.693147181	0.757060506	1	63	4	2	1	1.16	0	22.99	2	2	4	3	2	1	1
391	590	44639	26372.91605	1.4	0	11.4	0	2	0	0.492	0	2007-2008	0.336472237	2.433613355	0.693147181	-0.709276562	1	80	1	2	1	2.63	0	27.9	2	2	1	3	1	1	2
392	593	44647	85677.48653	7.2	0	25.8	0	3.5	0	2.132	0	2007-2008	1.974081026	3.250374492	1.252762968	0.757060506	1	42	4	3	1	2.55	0	27.7	2	1	1	2	1	2	2
393	594	44648	88999.18896	6.1	0	32.6	0	3.7	0	1.722	0	2007-2008	1.808288771	3.484312288	1.30833282	0.543486406	1	80	3	2	2	1.68	1	29.6	1	2	1	3	1	1	2
394	596	44664	69644.29763	3.6	0	15.1	0	3.4	0	1.394	0	2007-2008	1.280933845	2.714694744	1.223775432	0.332177312	1	23	5	3	6	2.73	0	19.21	1	1	1	1	2	2	2
395	597	44672	87205.4525	3	0	2.8	0	1	0	0.656	0	2007-2008	1.098612289	1.029619417	0	-0.42159449	2	59	3	3	2	0.5	0	33.88	1	1	2	2	3	2	1
396	598	44674	53054.76156	7.5	0	27.9	0	3.3	0	1.722	0	2007-2008	2.014903021	3.328626689	1.193922468	0.543486406	1	45	1	5	1	5	0	25.51	1	1	1	2	1	2	3
397	601	44685	350415.2447	5.5	0	17.8	0	2.2	0	0.902	0	2007-2008	1.704748092	2.879198457	0.78845736	-0.103140759	1	57	3	4	1	5	0	45.44	2	1	2	2	3	2	3
398	602	44691	19180.82136	4	0	66.4	0	2.1	0	1.558	0	2007-2008	1.386294361	4.195697056	0.741937345	0.443402947	1	60	4	3	1	2.17	0	27.28	1	1	4	3	1	2	2
399	605	44703	89572.29177	3.9	0	25	0	1.9	0	0.82	0	2007-2008	1.360976553	3.218875825	0.641853886	-0.198450939	1	80	3	4	1	1.83	0	29.57	2	1	1	3	1	2	2
400	606	44710	170386.0081	5.8	0	14	0	3.1	0	1.804	0	2007-2008	1.757857918	2.63905733	1.131402111	0.590006422	1	29	1	2	1	3.87	0	28.49	2	1	3	1	1	1	3
401	608	44724	86111.07703	3.4	0	5.4	0	0.9	0	0.574	0	2007-2008	1.223775432	1.686398954	-0.105360516	-0.555125883	2	51	3	4	1	0.71	0	24.02	1	2	1	2	2	2	1
402	609	44725	73128.256	3.1	0	32.3	0	2.6	0	1.148	0	2007-2008	1.131402111	3.47506723	0.955511445	0.138021298	1	80	3	4	1	2.92	0	24.98	2	1	1	3	2	2	2
403	610	44736	253143.3793	4.7	0	29.9	0	3.3	0	1.476	0	2007-2008	1.547562509	3.39785848	1.193922468	0.389335726	1	48	3	3	1	5	0	22.63	2	1	4	2	2	2	3
404	612	44749	61897.22132	4.1	0	26.3	0	2	0	2.132	0	2007-2008	1.410986974	3.269568939	0.693147181	0.757060506	2	59	4	3	3	0.97	0	15.44	1	1	1	2	2	2	1
405	613	44758	31742.97093	4.6	0	17.3	0	2.2	0	1.476	0	2007-2008	1.526056303	2.850706502	0.78845736	0.389335726	2	59	2	2	1	4.25	0	29.5	2	2	1	2	1	1	3
406	614	44768	115022.7067	3	0	11.5	0	5.3	0	1.476	0	2007-2008	1.098612289	2.442347035	1.667706821	0.389335726	1	34	2	3	5	3.41	0	31.74	1	2	4	1	3	2	2
407	615	44769	90507.05247	3.1	0	10.4	0	2.4	0	0.82	0	2007-2008	1.131402111	2.341805806	0.875468737	-0.198450939	1	27	1	2	6	0.77	0	30.72	2	2	2	1	3	1	1
408	616	44774	65997.63451	2.1	0	14.3	0	1.4	0	0.902	0	2007-2008	0.741937345	2.660259537	0.336472237	-0.103140759	2	68	3	3	5	1.18	0	26.44	2	2	2	3	1	2	1
409	617	44782	37199.52159	4.7	0	16	0	1.8	0	1.394	0	2007-2008	1.547562509	2.772588722	0.587786665	0.332177312	1	53	2	5	1	5	0	23.65	1	1	1	2	2	2	3
410	618	44784	295537.2337	2.3	0	14.5	0	0.9	0	0.82	0	2007-2008	0.832909123	2.674148649	-0.105360516	-0.198450939	2	52	3	2	3	5	0	26.38	1	2	4	2	1	1	3
411	619	44788	84325.7056	7.7	0	62.8	0	13	0	2.05	0	2007-2008	2.041220329	4.139955073	2.564949357	0.717839793	1	80	3	3	1	2.5	0	26.08	2	2	2	3	1	2	2
412	620	44790	315385.5846	8.9	0	18.7	0	3.5	0	1.722	0	2007-2008	2.186051277	2.928523524	1.252762968	0.543486406	2	50	3	4	1	5	0	23.95	1	1	2	2	2	2	3
413	621	44797	30569.50926	3	0	6	0	1.2	0	0.656	0	2007-2008	1.098612289	1.791759469	0.182321557	-0.42159449	1	80	2	3	1	2.18	0	23.94	2	2	3	3	2	2	2
414	624	44813	229839.847	16.2	0	17.5	0	1.6	0	2.87	0	2007-2008	2.785011242	2.862200881	0.470003629	1.05431203	1	46	5	2	1	1.18	0	23.42	1	1	4	2	2	1	1
415	625	44815	165159.2877	3.8	0	13.8	0	1.4	0	1.558	0	2007-2008	1.335001067	2.624668592	0.336472237	0.443402947	2	21	3	3	5	0.71	0	22.6	2	2	2	1	2	2	1
416	626	44820	53230.71948	3.6	0	4.5	0	0.9	0	1.476	0	2007-2008	1.280933845	1.504077397	-0.105360516	0.389335726	2	39	1	1	2	0.97	0	26.07	1	2	2	1	1	1	1
417	628	44825	320478.935	4.7	0	33	0	12.5	0	1.804	0	2007-2008	1.547562509	3.496507561	2.525728644	0.590006422	2	50	3	3	1	2.95	0	20.07	1	2	1	2	2	2	2
418	629	44826	19949.41892	8.7	0	31.6	0	3.3	0	3.854	0	2007-2008	2.163323026	3.453157121	1.193922468	1.34911157	1	66	4	2	2	1.31	0	29.82	1	1	3	3	1	1	2
419	630	44827	118804.618	5.1	0	34.4	0	3.5	0	2.624	0	2007-2008	1.62924054	3.538056564	1.252762968	0.964699871	1	32	1	4	1	4.23	0	36.45	2	1	3	1	3	2	3
420	632	44836	273182.0783	7.9	0	14.4	0	1.1	0	1.804	0	2007-2008	2.066862759	2.667228207	0.09531018	0.590006422	1	20	3	2	5	3.77	0	26.79	1	2	4	1	1	1	3
421	633	44838	53693.99823	5.6	0	24.6	0	12.9	0	1.722	0	2007-2008	1.722766598	3.202746443	2.557227311	0.543486406	2	71	3	3	2	1.17	0	22.97	1	2	2	3	2	2	1
422	637	44862	102972.2123	3.8	0	18.6	0	1.7	0	0.984	0	2007-2008	1.335001067	2.923161581	0.530628251	-0.016129382	1	70	3	4	1	5	1	32.4	1	2	4	3	3	2	3
423	638	44866	72267.28759	5.4	0	15.3	0	2	0	1.476	0	2007-2008	1.686398954	2.727852828	0.693147181	0.389335726	1	59	3	3	1	0.7	0	22	1	2	1	2	2	2	1
424	640	44878	98166.29999	2.6	0	8.4	0	0.9	0	0.492	0	2007-2008	0.955511445	2.128231706	-0.105360516	-0.709276562	1	71	3	5	1	4.38	0	17.79	2	2	2	3	2	2	3
425	641	44882	99827.69398	5.9	0	30.4	0	2.4	0	1.64	0	2007-2008	1.774952351	3.414442608	0.875468737	0.494696242	1	47	3	1	1	1.02	1	50.46	1	2	1	2	3	1	1
426	643	44888	113180.4809	8.5	0	13.9	0	9.9	0	2.952	0	2007-2008	2.140066163	2.63188884	2.292534757	1.082482907	1	22	5	3	5	1.98	0	31.49	1	1	4	1	3	2	2
427	644	44889	319865.265	7.4	0	22.7	0	2.3	0	1.886	0	2007-2008	2.00148	3.122364924	0.832909123	0.634458184	1	23	3	5	5	2.45	0	25.02	1	2	2	1	1	2	2
428	645	44892	78159.38154	4.4	0	35.1	0	4.7	0	2.378	0	2007-2008	1.481604541	3.55820113	1.547562509	0.866259798	1	45	1	3	6	1.48	0	24.07	1	2	4	2	2	2	2
429	646	44915	17549.11409	3	0	20.6	0	4.7	0	0.492	0	2007-2008	1.098612289	3.025291076	1.547562509	-0.709276562	1	69	4	4	3	0.83	0	29.28	2	2	1	3	1	2	1
430	647	44916	44920.86353	3	0	28.2	0	3.3	0	5.084	0	2007-2008	1.098612289	3.339321978	1.193922468	1.626098353	2	71	4	2	2	0.83	0	46.01	1	2	1	3	3	1	1
431	648	44928	31942.22289	6.9	0	44.2	0	3.3	0	1.23	0	2007-2008	1.931521412	3.788724789	1.193922468	0.207014169	1	77	4	3	1	4.09	0	30.08	2	2	2	3	3	2	3
432	650	44939	248732.3802	4.3	0	32.1	0	2.8	0	1.722	0	2007-2008	1.458615023	3.46885603	1.029619417	0.543486406	1	56	3	4	1	5	0	29.93	1	2	4	2	1	2	3
433	651	44940	59698.58636	8.1	0	21.3	0	4	0	2.296	0	2007-2008	2.091864062	3.058707073	1.386294361	0.831168478	1	40	2	4	5	2.94	0	29.02	1	2	2	2	1	2	2
434	652	44946	226877.4524	4.4	0	13.4	0	2.7	0	1.64	0	2007-2008	1.481604541	2.595254707	0.993251773	0.494696242	1	20	3	2	6	0.87	0	22.91	1	2	4	1	2	1	1
435	653	44954	162182.3093	2.8	0	7.1	0	1.4	0	1.148	0	2007-2008	1.029619417	1.960094784	0.336472237	0.138021298	2	38	3	5	1	5	0	21.77	2	2	4	1	2	2	3
436	654	44958	89224.01903	6.9	0	40.4	0	1.7	0	3.116	0	2007-2008	1.931521412	3.698829785	0.530628251	1.136550128	1	43	3	5	3	3.13	0	30.9	1	2	3	2	3	2	2
437	655	44959	71459.13182	9.6	0	113	0	7	0	11.48	0	2007-2008	2.261763098	4.727387819	1.945910149	2.440606391	1	62	3	1	1	0.8	0	18.97	1	1	2	3	2	1	1
438	656	44960	85189.08584	2.3	0	3.5	0	0.3	0	1.23	0	2007-2008	0.832909123	1.252762968	-1.203972804	0.207014169	2	26	4	4	5	1.92	0	47.77	1	2	1	1	3	2	2
439	657	44965	196983.7051	4.5	0	11.8	0	2.4	0	1.312	0	2007-2008	1.504077397	2.468099531	0.875468737	0.271552691	2	22	3	4	5	0.38	0	21.14	2	2	4	1	2	2	1
440	660	44986	98166.29999	5.6	0	13.5	0	1.5	0	0.738	0	2007-2008	1.722766598	2.602689685	0.405465108	-0.303811454	1	71	3	5	1	2.63	1	24.83	2	2	2	3	2	2	2
441	664	45005	92422.61715	4	0	9.1	0	1.2	0	0.902	0	2007-2008	1.386294361	2.208274414	0.182321557	-0.103140759	2	39	4	5	3	5	0	27.07	2	2	1	1	1	2	3
442	666	45020	275632.4812	3.6	0	14.2	0	3	0	1.476	0	2007-2008	1.280933845	2.653241965	1.098612289	0.389335726	2	59	3	5	5	4.52	0	39.81	2	1	1	2	3	2	3
443	667	45023	306971.5629	3.5	0	10.9	0	1	0	0.984	0	2007-2008	1.252762968	2.388762789	0	-0.016129382	2	52	3	3	1	5	0	35.89	2	2	1	2	3	2	3
444	669	45031	56621.63587	2.3	0	6.3	0	1	0	1.148	0	2007-2008	0.832909123	1.840549633	0	0.138021298	2	50	1	4	3	3.82	0	30.41	2	2	1	2	3	2	3
445	670	45033	232383.8741	6.4	0	13.5	0	5.6	0	1.148	0	2007-2008	1.85629799	2.602689685	1.722766598	0.138021298	1	36	3	4	1	3.41	0	29.07	1	2	4	1	1	2	2
446	671	45034	325559.4302	3.1	0	13.9	0	1.4	0	0.82	0	2007-2008	1.131402111	2.63188884	0.336472237	-0.198450939	2	47	3	2	1	5	0	27.73	1	2	4	2	1	1	3
447	672	45051	56488.39358	4.2	0	14.8	0	2.1	0	1.23	0	2007-2008	1.435084525	2.694627181	0.741937345	0.207014169	1	57	4	4	1	0.68	0	33.21	1	2	2	2	3	2	1
448	673	45056	166858.8741	3.5	0	5.4	0	0.7	0	1.394	0	2007-2008	1.252762968	1.686398954	-0.356674944	0.332177312	2	60	3	2	5	1.44	0	42.67	2	2	1	3	3	1	2
449	674	45058	291614.7459	9.7	0	38.5	0	4.9	0	2.214	0	2007-2008	2.272125886	3.650658241	1.589235205	0.794800834	1	38	3	4	1	5	1	28.85	2	2	4	1	1	2	3
450	675	45059	23607.37193	4.7	0	32.4	0	3.6	0	1.476	0	2007-2008	1.547562509	3.478158423	1.280933845	0.389335726	1	77	2	2	2	1.02	0	19.3	1	1	2	3	2	1	1
451	677	45064	55623.08829	7.4	0	10.7	0	1.4	0	1.394	0	2007-2008	2.00148	2.370243741	0.336472237	0.332177312	1	44	2	5	6	5	0	32.07	1	1	1	2	3	2	3
452	678	45067	90589.02118	1.7	0	14.5	0	3.3	0	1.722	0	2007-2008	0.530628251	2.674148649	1.193922468	0.543486406	1	34	1	5	6	5	0	29.66	2	1	1	1	1	2	3
453	679	45072	34285.03379	5.8	0	32.2	0	2.1	0	4.182	0	2007-2008	1.757857918	3.471966453	0.741937345	1.430789601	2	56	2	5	1	5	0	31.09	2	2	1	2	3	2	3
454	680	45074	233156.3933	3.8	0	14.7	0	2.7	0	0.984	0	2007-2008	1.335001067	2.687847494	0.993251773	-0.016129382	2	23	3	4	6	4.08	0	23.23	1	2	2	1	2	2	3
455	681	45078	120427.4583	7.3	0	21.3	0	3.4	0	0.656	0	2007-2008	1.987874348	3.058707073	1.223775432	-0.42159449	1	78	3	4	3	2.12	0	24.38	2	2	1	3	2	2	2
456	683	45099	44654.8984	11.9	0	108	0	1.9	0	2.624	0	2007-2008	2.4765384	4.682131227	0.641853886	0.964699871	2	70	4	3	3	1.76	0	35.52	1	2	1	3	3	2	2
457	686	45113	98841.21759	1.8	0	7.7	0	1.3	0	0.492	0	2007-2008	0.587786665	2.041220329	0.262364264	-0.709276562	2	78	3	4	1	2.29	0	31.52	2	1	1	3	3	2	2
458	688	45119	96945.71436	2.5	0	6.5	0	1.2	0	0.574	0	2007-2008	0.916290732	1.871802177	0.182321557	-0.555125883	2	72	3	4	1	1.64	0	23.67	2	2	3	3	2	2	2
459	689	45131	90900.01403	2.4	0	12.5	0	1.4	0	1.23	0	2007-2008	0.875468737	2.525728644	0.336472237	0.207014169	1	41	3	3	1	0.87	0	31.6	1	2	1	2	3	2	1
460	693	45142	82999.42634	7	0	11.8	0	3.7	0	1.394	0	2007-2008	1.945910149	2.468099531	1.30833282	0.332177312	2	61	3	2	3	0.81	0	20.7	1	1	4	3	2	1	1
461	694	45153	158477.7764	5.4	0	8.7	0	2.7	0	1.148	0	2007-2008	1.686398954	2.163323026	0.993251773	0.138021298	2	63	3	4	5	2.45	0	36.13	1	1	3	3	3	2	2
462	695	45156	84486.31059	5.3	0	41.7	0	5.3	0	3.362	0	2007-2008	1.667706821	3.730501129	1.667706821	1.212536035	1	21	4	3	5	3.3	0	22.95	1	1	1	1	2	2	2
463	696	45159	88200.24453	3.5	0	8.8	0	0.7	0	0.902	0	2007-2008	1.252762968	2.174751721	-0.356674944	-0.103140759	2	21	1	4	5	2.68	0	30.55	2	2	2	1	3	2	2
464	697	45169	175689.7812	5.8	0	18.3	0	9.3	0	0.902	0	2007-2008	1.757857918	2.90690106	2.2300144	-0.103140759	1	60	3	4	1	5	1	33.69	2	2	4	3	3	2	3
465	698	45172	36336.75151	3.2	0	21.2	0	1.3	0	0.738	0	2007-2008	1.16315081	3.054001182	0.262364264	-0.303811454	1	73	3	3	1	1.62	1	28.76	2	2	3	3	1	2	2
466	699	45176	74277.32915	2.6	0	81.8	0	2.5	0	3.116	0	2007-2008	0.955511445	4.404277244	0.916290732	1.136550128	1	65	3	2	4	0.74	0	24.49	1	2	1	3	2	1	1
467	700	45185	152545.7257	3.6	0	20.2	0	2.9	0	1.23	0	2007-2008	1.280933845	3.005682604	1.064710737	0.207014169	1	69	3	4	1	5	0	30.06	1	1	4	3	3	2	3
468	701	45186	32123.97415	3.5	0	12.6	0	0.8	0	1.722	0	2007-2008	1.252762968	2.533696814	-0.223143551	0.543486406	2	63	4	4	1	5	0	42.39	1	2	1	3	3	2	3
469	703	45188	99503.57114	2.5	0	28.1	0	1.2	0	0.82	0	2007-2008	0.916290732	3.335769576	0.182321557	-0.198450939	2	38	4	4	5	1.45	0	26.17	1	2	1	1	1	2	2
470	704	45201	62589.54918	4.8	0	17	0	1.1	0	1.886	0	2007-2008	1.568615918	2.833213344	0.09531018	0.634458184	2	24	1	4	1	4.84	0	20.93	1	1	1	1	2	2	3
471	705	45202	75023.90667	4.9	0	18.1	0	2.3	0	1.394	0	2007-2008	1.589235205	2.895911938	0.832909123	0.332177312	1	80	3	5	2	2.55	0	20.98	2	2	2	3	2	2	2
472	706	45204	79287.79215	5.6	0	12.8	0	1.7	0	1.066	0	2007-2008	1.722766598	2.549445171	0.530628251	0.063913326	1	72	3	5	1	5	0	27.5	2	2	3	3	1	2	3
473	707	45212	284635.7583	2	0	6.5	0	0.3	0	0.902	0	2007-2008	0.693147181	1.871802177	-1.203972804	-0.103140759	2	41	3	5	1	4.66	0	27.95	1	2	1	2	1	2	3
474	708	45216	90900.01403	3.7	0	17.1	0	1.4	0	1.148	0	2007-2008	1.30833282	2.839078464	0.336472237	0.138021298	1	41	3	2	3	0.74	0	31.05	1	1	4	2	3	1	1
475	712	45237	47255.61443	2.4	0	11.4	0	1	0	0.738	0	2007-2008	0.875468737	2.433613355	0	-0.303811454	1	44	1	1	1	1.81	0	35.34	2	2	1	2	3	1	2
476	716	45261	53054.76156	5.1	0	17.9	0	8.4	0	1.066	0	2007-2008	1.62924054	2.884800713	2.128231706	0.063913326	1	42	1	2	1	4.38	0	21.44	1	2	1	2	2	1	3
477	717	45273	57013.95983	5.6	0	40.2	0	5.9	0	2.05	0	2007-2008	1.722766598	3.693866996	1.774952351	0.717839793	1	50	4	5	3	5	0	28.05	2	2	1	2	1	2	3
478	719	45283	73798.22229	5.5	0	5.5	0	0.8	0	1.558	0	2007-2008	1.704748092	1.704748092	-0.223143551	0.443402947	2	22	1	3	5	0.63	0	22.37	2	2	1	1	2	2	1
479	720	45287	240324.9223	5.9	0	17	0	3.2	0	1.476	0	2007-2008	1.774952351	2.833213344	1.16315081	0.389335726	2	38	3	4	1	2.42	0	34.34	2	2	2	1	3	2	2
480	721	45293	32552.52421	5.3	0	21.4	0	2	0	1.066	0	2007-2008	1.667706821	3.063390922	0.693147181	0.063913326	2	76	1	3	4	0.73	0	19.11	2	2	1	3	2	2	1
481	722	45300	285101.5457	4.2	0	11.7	0	4.2	0	1.066	0	2007-2008	1.435084525	2.459588842	1.435084525	0.063913326	1	24	3	5	5	5	0	23.18	2	1	2	1	2	2	3
482	723	45303	111922.2575	4.3	0	15.2	0	1.1	0	1.23	0	2007-2008	1.458615023	2.721295428	0.09531018	0.207014169	2	45	3	3	1	0.97	0	18.24	1	2	2	2	2	2	1
483	725	45314	111477.4985	6.6	0	17.3	0	3.1	0	1.066	0	2007-2008	1.887069649	2.850706502	1.131402111	0.063913326	2	80	3	4	2	1.65	0	31.84	1	1	1	3	3	2	2
484	726	45315	307736.8473	4.3	0	18.4	0	4	0	1.066	0	2007-2008	1.458615023	2.912350665	1.386294361	0.063913326	1	20	3	4	5	4.72	0	28.28	1	1	4	1	1	2	3
485	728	45318	108611.2175	8	0	10.9	0	1.2	0	1.066	0	2007-2008	2.079441542	2.388762789	0.182321557	0.063913326	2	47	3	4	3	0.5	0	61.7	1	2	1	2	3	2	1
486	729	45319	131777.454	10.9	0	49	0	7.9	0	2.788	0	2007-2008	2.388762789	3.891820298	2.066862759	1.025324493	1	60	3	5	1	5	1	40.3	1	1	1	3	3	2	3
487	730	45326	70893.42956	2.5	0	9.1	0	7.5	0	0.656	0	2007-2008	0.916290732	2.208274414	2.014903021	-0.42159449	2	78	3	3	2	0.93	0	23	1	2	2	3	2	2	1
488	731	45330	103090.677	2	0	5.8	0	0.5	0	1.066	0	2007-2008	0.693147181	1.757857918	-0.693147181	0.063913326	2	31	4	3	6	2.49	0	31.38	1	1	1	1	3	2	2
489	732	45349	65508.24035	5.1	0	6	0	2.7	0	1.23	0	2007-2008	1.62924054	1.791759469	0.993251773	0.207014169	2	32	1	2	5	0	0	26.98	1	1	1	1	1	1	1
490	733	45360	185275.7232	8.1	0	35.6	0	2	0	1.722	0	2007-2008	2.091864062	3.572345638	0.693147181	0.543486406	1	63	3	3	2	4.29	0	29.04	1	2	1	3	1	2	3
491	734	45365	350036.1481	3.7	0	8.3	0	1.3	0	0.902	0	2007-2008	1.30833282	2.116255515	0.262364264	-0.103140759	2	52	3	4	1	5	0	44.49	1	2	2	2	3	2	3
492	735	45366	43101.10273	5.1	0	45.5	0	1.7	0	2.788	0	2007-2008	1.62924054	3.817712326	0.530628251	1.025324493	2	75	4	2	2	1.76	0	38.73	2	2	1	3	3	1	2
493	736	45368	25107.16516	4.8	0	8.9	0	0.8	0	0.984	0	2007-2008	1.568615918	2.186051277	-0.223143551	-0.016129382	1	50	2	2	5	1.47	0	23.87	1	2	4	2	2	1	2
494	737	45371	38424.89807	2.5	0	11.2	0	1.5	0	1.394	0	2007-2008	0.916290732	2.415913778	0.405465108	0.332177312	1	52	2	2	6	0.28	0	26.77	1	1	3	2	1	1	1
495	738	45372	49332.11281	1.4	0	12	0	0.4	0	1.312	0	2007-2008	0.336472237	2.48490665	-0.916290732	0.271552691	2	33	2	3	1	0.65	0	25.48	2	2	1	1	1	2	1
496	739	45387	75901.07889	3.3	0	29	0	5.7	0	1.148	0	2007-2008	1.193922468	3.36729583	1.740466175	0.138021298	2	80	3	5	2	0.87	0	22.68	2	2	1	3	2	2	1
497	741	45393	79581.80417	5.1	0	31.4	0	2.4	0	1.394	0	2007-2008	1.62924054	3.446807893	0.875468737	0.332177312	2	59	3	3	4	0.66	0	16.86	1	2	4	2	2	2	1
498	742	45400	129696.9229	2.3	0	7	0	1.1	0	0.41	0	2007-2008	0.832909123	1.945910149	0.09531018	-0.891598119	1	26	3	2	6	0.23	0	17.31	1	2	1	1	2	1	1
499	744	45416	114241.6916	4.2	0	14.5	0	2.5	0	0.738	0	2007-2008	1.435084525	2.674148649	0.916290732	-0.303811454	2	39	3	3	3	1.42	0	28.95	2	2	1	1	1	2	2
500	745	45420	121074.0491	2.1	0	1.9	0	0.7	0	0.492	0	2007-2008	0.741937345	0.641853886	-0.356674944	-0.709276562	2	76	3	4	1	4.38	0	24.5	2	1	1	3	2	2	3
501	747	45431	147297.7708	4.7	0	42	0	2.6	0	0.984	0	2007-2008	1.547562509	3.737669618	0.955511445	-0.016129382	2	65	3	5	1	5	0	25.97	1	1	2	3	1	2	3
502	748	45443	71940.79233	2.1	0	10.4	0	0.6	0	1.558	0	2007-2008	0.741937345	2.341805806	-0.510825624	0.443402947	2	43	4	4	4	1.21	0	25.2	1	2	1	2	1	2	1
503	749	45461	161717.5551	2.4	0	3.5	0	0.7	0	0.82	0	2007-2008	0.875468737	1.252762968	-0.356674944	-0.198450939	2	22	3	3	6	1.42	0	32.69	1	2	4	1	3	2	2
504	750	45462	65084.23086	9.6	0	33.9	0	5.9	0	1.148	0	2007-2008	2.261763098	3.523415014	1.774952351	0.138021298	1	69	3	3	1	0.89	0	27.55	2	2	1	3	1	2	1
505	751	45473	54333.9108	2.8	0	3.2	0	0.6	0	0.902	0	2007-2008	1.029619417	1.16315081	-0.510825624	-0.103140759	2	38	2	1	5	0.29	0	25.46	1	1	1	1	1	1	1
506	755	45499	94254.10146	7.3	0	26.1	0	3.5	0	2.706	0	2007-2008	1.987874348	3.261935314	1.252762968	0.99547153	1	73	3	4	2	5	0	37.65	2	2	1	3	3	2	3
507	756	45501	121318.5284	4.5	0	29.5	0	3	0	0.902	0	2007-2008	1.504077397	3.384390263	1.098612289	-0.103140759	2	47	3	4	5	0.28	0	27.8	1	2	2	2	1	2	1
508	757	45520	124092.3413	4.5	0	26.2	0	7	0	0.902	0	2007-2008	1.504077397	3.265759411	1.945910149	-0.103140759	2	78	3	2	1	2.33	0	29.64	1	2	1	3	1	1	2
509	758	45523	69309.98687	5.9	0	41.6	0	4.6	0	2.05	0	2007-2008	1.774952351	3.728100167	1.526056303	0.717839793	2	71	4	5	2	0.65	0	29.47	1	2	1	3	1	2	1
510	760	45531	77295.79594	0.9	0	2.5	0	0.4	0	0.246	0	2007-2008	-0.105360516	0.916290732	-0.916290732	-1.402423743	2	24	1	3	6	0.85	0	25.67	2	2	1	1	1	2	1
511	762	45553	106943.5244	6.3	0	28	0	4.1	0	3.034	0	2007-2008	1.840549633	3.33220451	1.410986974	1.109881881	2	68	3	4	1	4.64	0	22.75	2	2	1	3	2	2	3
512	764	45564	58519.23306	3.6	0	10	0	0.4	0	0.984	0	2007-2008	1.280933845	2.302585093	-0.916290732	-0.016129382	1	42	1	3	1	1.14	0	31.6	2	2	4	2	3	2	1
513	765	45573	81282.41793	4.9	0	24.8	0	1.4	0	1.312	0	2007-2008	1.589235205	3.210843653	0.336472237	0.271552691	2	52	3	4	1	1.16	0	18.11	1	1	1	2	2	2	1
514	766	45575	152244.8622	4.8	0	8.1	0	1.8	0	1.148	0	2007-2008	1.568615918	2.091864062	0.587786665	0.138021298	2	22	3	4	5	0.29	0	31.13	1	1	1	1	3	2	1
515	767	45596	26722.20947	3.8	0	15.6	0	2.1	0	0.902	0	2007-2008	1.335001067	2.747270914	0.741937345	-0.103140759	1	80	4	5	4	1.92	1	24.27	2	1	1	3	2	2	2
516	769	45610	73142.70249	3.2	0	10.5	0	1	0	0.574	0	2007-2008	1.16315081	2.351375257	0	-0.555125883	2	42	4	4	3	2.04	0	22.62	2	2	4	2	2	2	2
517	771	45616	133149.556	9.1	0	16.6	0	3.9	0	2.542	0	2007-2008	2.208274414	2.809402695	1.360976553	0.932951173	2	39	3	5	1	5	0	26.53	2	1	2	1	1	2	3
518	772	45627	62511.60906	7.2	0	52.9	0	81.6	0	2.542	0	2007-2008	1.974081026	3.968403339	4.401829262	0.932951173	1	38	5	4	1	4.36	0	25.04	2	2	2	1	1	2	3
519	773	45634	99160.77152	2.8	0	12.7	0	1.2	0	2.542	0	2007-2008	1.029619417	2.541601993	0.182321557	0.932951173	2	30	4	3	5	0.97	0	32.26	1	1	4	1	3	2	1
520	774	45638	77483.35558	2.8	0	13.6	0	4.3	0	0.902	0	2007-2008	1.029619417	2.610069793	1.458615023	-0.103140759	1	36	4	2	5	1.47	0	29.98	2	2	4	1	1	1	2
521	776	45645	454157.8551	5	0	18	0	3.1	0	1.312	0	2007-2008	1.609437912	2.890371758	1.131402111	0.271552691	1	47	3	5	1	5	0	28.66	2	2	3	2	1	2	3
522	777	45648	49409.39509	3.9	0	12.2	0	3.5	0	0.984	0	2007-2008	1.360976553	2.501435952	1.252762968	-0.016129382	2	62	4	1	3	0.83	0	39.86	1	2	1	3	3	1	1
523	779	45660	266303.4654	4.9	0	17.1	0	1.2	0	1.476	0	2007-2008	1.589235205	2.839078464	0.182321557	0.389335726	1	65	3	3	1	5	1	33.64	1	2	2	3	3	2	3
524	780	45662	305734.7971	0.7	0	2.3	0	0.5	0	0.082	0	2007-2008	-0.356674944	0.832909123	-0.693147181	-2.501036032	2	42	3	3	1	2.46	0	22.23	1	1	1	2	2	2	2
525	781	45664	67050.72447	7.5	0	20.7	0	8.9	0	0.984	0	2007-2008	2.014903021	3.0301337	2.186051277	-0.016129382	2	72	3	3	3	0.87	0	22.12	1	1	2	3	2	2	1
526	782	45675	28603.45341	1.9	0	7.6	0	0.8	0	0.738	0	2007-2008	0.641853886	2.028148247	-0.223143551	-0.303811454	1	55	2	1	1	1.87	0	34.93	1	2	1	2	3	1	2
527	785	45691	177955.2375	3.7	0	15.7	0	6.7	0	0.738	0	2007-2008	1.30833282	2.753660712	1.902107526	-0.303811454	1	60	3	5	1	4.6	0	26.12	2	1	4	3	1	2	3
528	788	45699	255282.7688	16	0	21.8	0	4.3	0	1.968	0	2007-2008	2.772588722	3.08190997	1.458615023	0.677017799	1	39	3	5	1	5	0	30.92	1	2	1	1	3	2	3
529	790	45708	123089.7882	4.3	0	8	0	1.1	0	1.23	0	2007-2008	1.458615023	2.079441542	0.09531018	0.207014169	2	29	3	2	5	0.9	0	36.96	1	2	4	1	3	1	1
530	791	45720	113200.8236	4.2	0	64.2	0	3.9	0	3.69	0	2007-2008	1.435084525	4.162003211	1.360976553	1.305626458	1	42	4	2	5	0.94	0	21.91	1	2	3	2	2	1	1
531	792	45727	230142.1011	1.2	0	0.4	0	0.2	0	0.058	1	2007-2008	0.182321557	-0.916290732	-1.609437912	-2.847312268	2	43	3	4	1	5	0	27.79	2	1	4	2	1	2	3
532	793	45741	335732.4637	1.9	0	3.2	0	0.8	0	0.82	0	2007-2008	0.641853886	1.16315081	-0.223143551	-0.198450939	2	43	3	5	3	2.36	0	35.22	2	2	1	2	3	2	2
533	794	45744	279336.0511	2.8	0	13.9	0	0.6	0	0.984	0	2007-2008	1.029619417	2.63188884	-0.510825624	-0.016129382	2	42	3	5	1	2.62	0	29.44	2	2	2	2	1	2	2
534	795	45755	57709.29493	13.9	0	174	0	14	0	2.624	0	2007-2008	2.63188884	5.159055299	2.63905733	0.964699871	1	57	4	5	5	5	0	33.31	1	2	2	2	3	2	3
535	796	45764	73128.256	3.3	0	34.5	0	3.7	0	3.28	0	2007-2008	1.193922468	3.540959324	1.30833282	1.187843422	1	80	3	4	1	1.86	0	22.45	2	2	2	3	2	2	2
536	797	45765	47146.0066	4.2	0	7.4	0	1.4	0	1.066	0	2007-2008	1.435084525	2.00148	0.336472237	0.063913326	2	20	2	4	5	5	0	18.65	2	2	1	1	2	2	3
537	800	45772	65756.88162	4.6	0	18.2	0	1.6	0	1.558	0	2007-2008	1.526056303	2.901421594	0.470003629	0.443402947	2	52	3	2	3	1.1	0	33.51	1	2	1	2	3	1	1
538	801	45777	101329.9042	4.4	0	12.3	0	2.4	0	1.23	0	2007-2008	1.481604541	2.509599262	0.875468737	0.207014169	2	67	3	5	3	1.76	0	24.59	2	2	2	3	2	2	2
539	802	45782	216503.0315	4.3	0	9.8	0	2	0	1.148	0	2007-2008	1.458615023	2.282382386	0.693147181	0.138021298	1	46	3	5	6	5	0	29.89	2	1	3	2	1	2	3
540	804	45799	115022.7067	4.1	0	7.5	0	1.3	0	1.64	0	2007-2008	1.410986974	2.014903021	0.262364264	0.494696242	1	36	1	2	1	1.02	0	25.98	1	2	4	1	1	1	1
541	805	45816	69435.73898	0.5	0	17.3	0	0.1	0	0.984	0	2007-2008	-0.693147181	2.850706502	-2.302585093	-0.016129382	2	55	4	4	1	0.82	1	48.04	1	2	1	2	3	2	1
542	806	45817	27856.50567	2.7	0	7.4	0	1.7	0	0.656	0	2007-2008	0.993251773	2.00148	0.530628251	-0.42159449	2	67	1	1	2	1.29	0	33.36	1	2	1	3	3	1	1
543	807	45819	22284.59778	4.3	0	18.4	0	2.3	0	1.722	0	2007-2008	1.458615023	2.912350665	0.832909123	0.543486406	1	63	4	1	2	1.76	0	34.28	1	2	3	3	3	1	2
544	810	45835	37199.52159	10.7	0	17.1	0	3.1	0	4.51	0	2007-2008	2.370243741	2.839078464	1.131402111	1.506297154	1	53	2	3	1	4.39	0	30.53	2	2	1	2	3	2	3
545	811	45839	70488.43892	1	0	4.3	0	0.2	0	0.984	0	2007-2008	0	1.458615023	-1.609437912	-0.016129382	2	44	3	3	1	1.23	0	20.21	1	2	2	2	2	2	1
546	812	45845	111106.0605	4.7	0	11	0	2.8	0	1.148	0	2007-2008	1.547562509	2.397895273	1.029619417	0.138021298	1	75	3	4	1	2.14	0	31.73	2	1	1	3	3	2	2
547	813	45846	19676.39064	3.9	0	16.1	0	2	0	1.23	0	2007-2008	1.360976553	2.778819272	0.693147181	0.207014169	1	60	2	1	1	0.91	0	23.72	1	1	3	3	2	1	1
548	814	45851	61897.22132	6.5	0	10.8	0	1.4	0	1.722	0	2007-2008	1.871802177	2.379546134	0.336472237	0.543486406	2	55	4	2	1	2.73	0	22.57	1	2	2	2	2	1	2
549	815	45853	44523.23723	5.8	0	34.2	0	3.4	0	2.05	0	2007-2008	1.757857918	3.532225644	1.223775432	0.717839793	1	54	1	1	1	2.56	0	25.95	2	2	4	2	1	1	2
550	817	45858	68477.41629	5.8	0	11.4	0	2.7	0	1.476	0	2007-2008	1.757857918	2.433613355	0.993251773	0.389335726	1	49	4	2	5	0.77	0	26.51	1	1	1	2	1	1	1
551	818	45861	66198.98601	4.2	0	9.9	0	1	0	0.902	0	2007-2008	1.435084525	2.292534757	0	-0.103140759	1	30	3	2	1	1.83	0	23.51	1	2	4	1	2	1	2
552	820	45871	30616.94235	2.2	0	12.3	0	1.3	0	0.738	0	2007-2008	0.78845736	2.509599262	0.262364264	-0.303811454	1	77	1	1	1	0.68	0	26.31	2	1	1	3	1	1	1
553	821	45878	38460.63857	4.4	0	18.2	0	1.6	0	1.476	0	2007-2008	1.481604541	2.901421594	0.470003629	0.389335726	2	51	2	2	1	5	0	27.77	1	2	1	2	1	1	3
554	822	45883	22448.86794	3.1	0	7.1	0	2.4	0	0.656	0	2007-2008	1.131402111	1.960094784	0.875468737	-0.42159449	1	65	2	3	1	3.26	0	25.05	2	2	4	3	1	2	2
555	823	45884	35113.57232	3.1	0	16.7	0	2	0	0.902	0	2007-2008	1.131402111	2.815408719	0.693147181	-0.103140759	1	76	1	1	1	0.82	0	28.95	1	2	1	3	1	1	1
556	824	45885	296944.4533	4.3	0	7.2	0	1.2	0	0.574	0	2007-2008	1.458615023	1.974081026	0.182321557	-0.555125883	2	45	3	5	3	3.65	0	29.3	1	2	1	2	1	2	3
557	825	45887	95709.92305	1.3	0	4.4	0	0.3	0	0.492	0	2007-2008	0.262364264	1.481604541	-1.203972804	-0.709276562	2	49	3	2	1	1.9	0	19.6	1	1	1	2	2	1	2
558	828	45900	64565.38017	3.5	0	7.7	0	1.2	0	1.476	0	2007-2008	1.252762968	2.041220329	0.182321557	0.389335726	2	29	4	4	1	2.07	0	25.98	1	2	2	1	1	2	2
559	829	45901	96242.90059	3.4	0	3.3	0	0.5	0	1.558	0	2007-2008	1.223775432	1.193922468	-0.693147181	0.443402947	1	43	4	5	6	5	0	22.29	1	1	1	2	2	2	3
560	830	45909	93706.71415	4.5	0	15.5	0	2.4	0	2.542	0	2007-2008	1.504077397	2.740840024	0.875468737	0.932951173	1	80	3	3	2	1.97	0	28.89	2	1	1	3	1	2	2
561	832	45924	113532.5478	5.6	0	17.1	0	9.1	0	1.558	0	2007-2008	1.722766598	2.839078464	2.208274414	0.443402947	1	24	1	3	5	1.46	0	26.08	2	2	4	1	1	2	2
562	833	45925	189821.1301	4	0	27.5	0	4.4	0	1.23	0	2007-2008	1.386294361	3.314186005	1.481604541	0.207014169	1	68	5	5	1	5	0	24.54	1	1	2	3	2	2	3
563	834	45929	105075.4695	3.6	0	13.4	0	1.7	0	0.82	0	2007-2008	1.280933845	2.595254707	0.530628251	-0.198450939	1	46	4	4	3	2.45	1	24.36	1	2	1	2	2	2	2
564	837	45941	214571.4829	3.7	0	7.5	0	1.6	0	0.82	0	2007-2008	1.30833282	2.014903021	0.470003629	-0.198450939	2	22	3	4	5	3.96	0	43.36	1	2	2	1	3	2	3
565	838	45943	76420.31542	6.5	0	48.5	0	5.7	0	4.346	0	2007-2008	1.871802177	3.881563798	1.740466175	1.469255882	1	57	4	2	1	5	0	25.23	1	1	1	2	1	1	3
566	839	45945	78611.28293	4.9	0	4.4	0	0.5	0	1.64	0	2007-2008	1.589235205	1.481604541	-0.693147181	0.494696242	2	38	3	3	6	1.07	0	33.29	1	2	2	1	3	2	1
567	840	45946	113729.757	3.1	0	9.7	0	2.4	0	1.148	0	2007-2008	1.131402111	2.272125886	0.875468737	0.138021298	2	43	5	3	3	0.74	0	37.91	1	2	2	2	3	2	1
568	841	45949	81179.84391	11.3	0	43	0	3.1	0	13.12	0	2007-2008	2.424802726	3.761200116	1.131402111	2.574137784	1	47	3	3	1	2.91	0	30.04	1	2	4	2	3	2	2
569	842	45951	46379.59814	2.6	0	9.1	0	1	0	1.476	0	2007-2008	0.955511445	2.208274414	0	0.389335726	2	58	2	3	1	2.39	0	28.21	1	2	1	2	1	2	2
570	843	45952	29379.43419	5.7	0	34.7	0	3.1	0	0.984	0	2007-2008	1.740466175	3.546739687	1.131402111	-0.016129382	1	52	2	3	1	5	0	31.82	1	2	4	2	3	2	3
571	844	45962	287214.0233	6.9	0	20.1	0	1.9	0	3.116	0	2007-2008	1.931521412	3.000719815	0.641853886	1.136550128	1	48	3	3	4	2.94	0	20.81	1	1	1	2	2	2	2
572	845	45968	38684.8785	8.2	0	38.4	0	3	0	2.706	0	2007-2008	2.104134154	3.64805746	1.098612289	0.99547153	2	69	4	3	2	0.78	0	37.82	1	2	1	3	3	2	1
573	846	45974	87636.50398	3.8	0	6	0	0.9	0	1.64	0	2007-2008	1.335001067	1.791759469	-0.105360516	0.494696242	2	41	1	3	1	0.98	0	29.92	1	2	1	2	1	2	1
574	848	45989	109447.338	3.9	0	3.5	0	2.3	0	0.574	0	2007-2008	1.360976553	1.252762968	0.832909123	-0.555125883	2	80	3	3	2	1.44	0	29.71	1	2	1	3	1	2	2
575	850	46009	95421.0061	6.3	0	17.4	0	3.2	0	0.82	0	2007-2008	1.840549633	2.856470206	1.16315081	-0.198450939	1	42	3	3	6	0.75	0	22.65	1	2	4	2	2	2	1
576	851	46011	298016.7942	12	0	10.5	0	6.2	0	2.378	0	2007-2008	2.48490665	2.351375257	1.824549292	0.866259798	1	41	3	5	1	5	0	33.91	1	2	4	2	3	2	3
577	852	46017	318760.4486	7	0	33.9	0	4.1	0	7.954	0	2007-2008	1.945910149	3.523415014	1.410986974	2.073674947	2	51	5	3	1	5	0	40.67	1	2	2	2	3	2	3
578	853	46023	81663.23263	2.5	0	7.6	0	1.9	0	1.066	0	2007-2008	0.916290732	2.028148247	0.641853886	0.063913326	2	27	4	2	6	1.81	0	29.36	1	2	1	1	1	1	2
579	854	46033	238724.4603	5.2	0	21.7	0	4.2	0	1.23	0	2007-2008	1.648658626	3.077312261	1.435084525	0.207014169	1	26	3	3	5	4.08	0	23.19	1	2	4	1	2	2	3
580	856	46043	81099.10153	3.3	0	15.7	0	1.4	0	1.148	0	2007-2008	1.193922468	2.753660712	0.336472237	0.138021298	2	40	4	4	5	2.56	0	63.92	1	2	1	2	3	2	2
581	859	46060	60411.70589	0.4	0	2.2	0	0.1	0	0.058	1	2007-2008	-0.916290732	0.78845736	-2.302585093	-2.847312268	2	20	2	2	5	0.93	0	56.07	1	2	3	1	3	1	1
582	860	46063	44022.3774	3	0	6.3	0	0.6	0	0.738	0	2007-2008	1.098612289	1.840549633	-0.510825624	-0.303811454	2	53	1	2	2	1.14	0	25.95	1	2	2	2	1	1	1
583	863	46086	111073.1282	7.3	0	15.3	0	2.7	0	1.476	0	2007-2008	1.987874348	2.727852828	0.993251773	0.389335726	1	27	3	4	5	1.68	0	23.47	1	1	2	1	2	2	2
584	865	46096	254773.9513	4.7	0	14	0	0.8	0	1.148	0	2007-2008	1.547562509	2.63905733	-0.223143551	0.138021298	1	26	3	4	5	5	0	23.04	1	2	2	1	2	2	3
585	866	46100	286371.5847	3.5	0	13.5	0	2.1	0	0.984	0	2007-2008	1.252762968	2.602689685	0.741937345	-0.016129382	1	35	5	4	5	5	0	34.74	1	1	2	1	3	2	3
586	867	46106	45801.63431	5.3	0	45.4	0	3.7	0	2.788	0	2007-2008	1.667706821	3.815512105	1.30833282	1.025324493	1	36	5	1	1	0.48	0	21.13	1	2	3	1	2	1	1
587	868	46111	22262.71008	6.4	0	45.2	0	9.7	0	3.116	0	2007-2008	1.85629799	3.811097087	2.272125886	1.136550128	1	64	4	5	1	5	0	31.71	1	2	2	3	3	2	3
588	869	46120	152545.7257	4.2	0	15.1	0	1.8	0	0.82	0	2007-2008	1.435084525	2.714694744	0.587786665	-0.198450939	1	61	3	5	1	5	0	27.53	1	2	4	3	1	2	3
589	870	46132	343803.9168	3.7	0	16.3	0	1.2	0	0.82	0	2007-2008	1.30833282	2.791165108	0.182321557	-0.198450939	1	55	3	3	1	5	0	29.17	1	1	4	2	1	2	3
590	871	46135	64096.93011	1.9	0	13.4	0	1.3	0	0.656	0	2007-2008	0.641853886	2.595254707	0.262364264	-0.42159449	1	40	2	1	1	2.02	0	28.49	2	2	4	2	1	1	2
591	873	46148	83526.75691	6.1	0	31.4	0	4.1	0	1.066	0	2007-2008	1.808288771	3.446807893	1.410986974	0.063913326	2	72	3	3	1	5	0	27.04	2	2	1	3	1	2	3
592	875	46170	74902.68756	0.6	0	0.9	0	0.07	1	0.164	0	2007-2008	-0.510825624	-0.105360516	-2.659260037	-1.807888851	2	59	3	3	3	0.64	0	33.35	1	2	3	2	3	2	1
593	876	46171	108126.6502	13	0	29.7	0	2	0	1.23	0	2007-2008	2.564949357	3.391147046	0.693147181	0.207014169	1	78	3	3	1	2.16	1	30.79	2	2	2	3	3	2	2
594	877	46173	136113.4075	4.9	0	11.7	0	2	0	1.722	0	2007-2008	1.589235205	2.459588842	0.693147181	0.543486406	1	24	2	2	5	2.64	0	27.52	1	1	4	1	1	1	2
595	878	46176	101667.3283	4.1	0	16.6	0	1.4	0	0.902	0	2007-2008	1.410986974	2.809402695	0.336472237	-0.103140759	1	72	3	2	2	2.31	0	30.86	2	2	2	3	3	1	2
596	879	46182	189837.6433	9.9	0	8	0	0.8	0	3.362	0	2007-2008	2.292534757	2.079441542	-0.223143551	1.212536035	2	30	3	4	1	0.6	0	31.96	1	2	1	1	3	2	1
597	880	46184	60176.3573	5.4	0	54.3	0	1.2	0	2.624	0	2007-2008	1.686398954	3.994524227	0.182321557	0.964699871	2	58	4	4	3	3.54	0	29.02	2	1	3	2	1	2	3
598	881	46186	83584.64831	10.2	0	43.4	0	10.9	0	3.28	0	2007-2008	2.32238772	3.770459441	2.388762789	1.187843422	1	48	4	3	5	2.17	0	27.17	1	2	1	2	1	2	2
599	882	46187	27652.78831	6	0	14.3	0	2.6	0	1.476	0	2007-2008	1.791759469	2.660259537	0.955511445	0.389335726	1	56	2	1	1	0.79	0	29.76	1	2	1	2	1	1	1
600	883	46197	92915.19377	3.4	0	40.8	0	9.7	0	1.148	0	2007-2008	1.223775432	3.708682081	2.272125886	0.138021298	2	28	4	3	5	0.25	0	49.59	1	2	1	1	3	2	1
601	884	46198	125080.7082	6.4	0	12	0	2.7	0	1.886	0	2007-2008	1.85629799	2.48490665	0.993251773	0.634458184	1	37	4	4	4	3.3	0	28.99	1	1	1	1	1	2	2
602	885	46204	79007.02796	4	0	41.7	0	2.1	0	1.804	0	2007-2008	1.386294361	3.730501129	0.741937345	0.590006422	1	80	3	4	1	2.14	0	27.79	2	2	2	3	1	2	2
603	889	46218	168601.7259	4.7	0	27.5	0	1.1	0	1.558	0	2007-2008	1.547562509	3.314186005	0.09531018	0.443402947	1	66	3	5	1	2.14	0	28.33	2	1	2	3	1	2	2
604	891	46232	47306.52051	5.5	0	25.6	0	2.8	0	1.804	0	2007-2008	1.704748092	3.242592351	1.029619417	0.590006422	1	58	2	3	1	2.64	0	35.4	2	1	1	2	3	2	2
605	894	46245	264921.6348	4.2	0	23.9	0	1.5	0	3.772	0	2007-2008	1.435084525	3.173878459	0.405465108	1.327605365	1	53	3	4	3	2.22	0	31.44	1	2	4	2	3	2	2
606	895	46249	116273.3862	4	0	24.3	0	9.1	0	1.066	0	2007-2008	1.386294361	3.19047635	2.208274414	0.063913326	1	76	3	4	1	4.29	1	25.82	1	2	4	3	1	2	3
607	896	46254	227230.9433	6.3	0	6.4	0	2	0	1.64	0	2007-2008	1.840549633	1.85629799	0.693147181	0.494696242	2	25	3	5	5	2.02	0	24.13	1	2	2	1	2	2	2
608	900	46269	30118.22574	4.4	0	13.2	0	1.6	0	1.722	0	2007-2008	1.481604541	2.58021683	0.470003629	0.543486406	1	50	1	1	5	2.31	0	26.92	1	2	4	2	1	1	2
609	901	46271	24398.4498	5.9	0	24.2	0	1.4	0	1.23	0	2007-2008	1.774952351	3.186352633	0.336472237	0.207014169	1	57	2	5	1	4.48	0	34.68	2	1	1	2	3	2	3
610	903	46289	187980.5927	5.3	0	30.9	0	1.9	0	5.494	0	2007-2008	1.667706821	3.430756184	0.641853886	1.703656588	1	39	5	2	1	2.15	0	25.22	1	1	3	1	1	1	2
611	904	46291	77632.56005	4.5	0	7.5	0	0.5	0	1.148	0	2007-2008	1.504077397	2.014903021	-0.693147181	0.138021298	1	34	2	4	1	0.71	0	27.1	1	1	1	1	1	2	1
612	905	46293	26407.86982	5.3	0	41.1	0	3.3	0	2.624	0	2007-2008	1.667706821	3.716008122	1.193922468	0.964699871	1	68	1	1	1	2.71	0	25.37	2	1	4	3	1	1	2
613	907	46317	43545.12511	4.1	0	21.1	0	1.3	0	1.476	0	2007-2008	1.410986974	3.04927304	0.262364264	0.389335726	2	71	4	2	5	2.23	0	35.63	2	2	1	3	3	1	2
614	908	46322	90848.50791	5.6	0	15.6	0	2.6	0	1.722	0	2007-2008	1.722766598	2.747270914	0.955511445	0.543486406	2	80	3	5	2	5	0	20.65	2	1	2	3	2	2	3
615	909	46329	169537.8204	2.6	0	7.8	0	0.4	0	1.148	0	2007-2008	0.955511445	2.054123734	-0.916290732	0.138021298	2	38	3	3	1	2.49	0	32.95	2	2	1	1	3	2	2
616	910	46331	101149.343	2.8	0	12.9	0	3.2	0	1.066	0	2007-2008	1.029619417	2.557227311	1.16315081	0.063913326	2	23	4	4	5	1.35	0	26.19	1	2	4	1	1	2	2
617	911	46335	75800.49876	8.1	0	17.7	0	2.9	0	1.64	0	2007-2008	2.091864062	2.87356464	1.064710737	0.494696242	1	42	2	1	6	0.21	0	37.89	1	2	3	2	3	1	1
618	912	46336	82872.40607	14	0	47.2	0	8.8	0	4.756	0	2007-2008	2.63905733	3.854393893	2.174751721	1.559406979	1	55	3	2	1	3.07	0	32.95	1	2	1	2	3	1	2
619	913	46345	50682.95543	5.2	0	23.9	0	1.7	0	1.148	0	2007-2008	1.648658626	3.173878459	0.530628251	0.138021298	2	59	1	4	1	5	0	26.89	2	1	1	2	1	2	3
620	914	46348	60601.83324	9.7	0	25.5	0	2.1	0	2.05	0	2007-2008	2.272125886	3.238678452	0.741937345	0.717839793	1	58	4	2	1	4.37	0	40.6	2	2	2	2	3	1	3
621	915	46349	179193.0172	2.9	0	28.4	0	1	0	1.804	0	2007-2008	1.064710737	3.346389145	0	0.590006422	2	36	3	4	1	5	0	23.8	2	2	3	1	2	2	3
622	917	46357	86814.55412	2.2	0	5.5	0	1	0	0.492	0	2007-2008	0.78845736	1.704748092	0	-0.709276562	2	45	2	5	1	1.69	0	26.31	2	1	1	2	1	2	2
623	918	46358	42585.74762	1.1	0	2.7	0	0.3	0	0.328	0	2007-2008	0.09531018	0.993251773	-1.203972804	-1.114741671	2	39	1	1	1	1.09	0	31.19	2	2	3	1	3	1	1
624	919	46368	32072.47598	5.8	0	19.8	0	6.5	0	1.066	0	2007-2008	1.757857918	2.985681938	1.871802177	0.063913326	2	68	2	5	1	5	1	33.52	2	1	1	3	3	2	3
625	921	46385	169980.0052	7.9	0	21.1	0	3.7	0	1.886	0	2007-2008	2.066862759	3.04927304	1.30833282	0.634458184	1	42	3	2	3	5	0	28.72	1	1	2	2	1	1	3
626	922	46392	25353.37101	11	0	9.7	0	1.8	0	0.738	0	2007-2008	2.397895273	2.272125886	0.587786665	-0.303811454	1	69	2	1	3	0.69	0	23.94	1	2	3	3	2	1	1
627	926	46413	188621.8169	3.5	0	15.9	0	1.5	0	1.394	0	2007-2008	1.252762968	2.766319109	0.405465108	0.332177312	2	21	3	4	5	2.49	0	17.76	1	2	1	1	2	2	2
628	927	46428	32427.12105	12.1	0	43.7	0	11.1	0	2.132	0	2007-2008	2.493205453	3.777348102	2.406945108	0.757060506	1	71	4	3	1	1.94	0	34.23	1	2	1	3	3	2	2
629	928	46445	113532.5478	3.2	0	7.9	0	1.1	0	1.066	0	2007-2008	1.16315081	2.066862759	0.09531018	0.063913326	1	25	2	4	5	1.25	0	24.82	1	1	2	1	2	2	1
630	931	46475	27134.98962	7.8	0	42.7	0	5.7	0	3.362	0	2007-2008	2.054123734	3.75419892	1.740466175	1.212536035	1	60	4	4	1	2.5	1	27.43	1	1	2	3	1	2	2
631	932	46484	291002.9419	6.9	0	6.5	0	1.5	0	0.82	0	2007-2008	1.931521412	1.871802177	0.405465108	-0.198450939	2	54	3	3	6	4.84	0	40.66	1	2	1	2	3	2	3
632	933	46490	75400.87369	8.1	0	23.3	0	4.6	0	2.788	0	2007-2008	2.091864062	3.148453361	1.526056303	1.025324493	1	53	3	3	1	0.9	0	25.36	1	2	4	2	1	2	1
633	934	46492	195424.7275	1.5	0	2.8	0	0.9	0	0.328	0	2007-2008	0.405465108	1.029619417	-0.105360516	-1.114741671	2	66	3	5	1	1.61	0	28.49	2	1	1	3	1	2	2
634	937	46497	22284.59778	2.4	0	22.6	0	4.3	0	1.968	0	2007-2008	0.875468737	3.117949906	1.458615023	0.677017799	1	64	4	2	1	2.45	0	29.87	1	2	1	3	1	1	2
635	939	46500	58930.88633	3.5	0	7.4	0	1.3	0	0.82	0	2007-2008	1.252762968	2.00148	0.262364264	-0.198450939	2	24	1	1	4	1.21	0	27.58	1	2	3	1	1	1	1
636	940	46501	126293.8094	8.3	0	31.8	0	2.6	0	1.312	0	2007-2008	2.116255515	3.45946629	0.955511445	0.271552691	2	74	3	2	2	2.01	0	30.74	2	2	1	3	3	1	2
637	943	46522	243514.9246	4.1	0	11.2	0	5.7	0	0.984	0	2007-2008	1.410986974	2.415913778	1.740466175	-0.016129382	2	61	3	4	1	5	0	31.09	2	1	4	3	3	2	3
638	944	46525	47146.0066	2.4	0	4.5	0	0.7	0	0.574	0	2007-2008	0.875468737	1.504077397	-0.356674944	-0.555125883	2	29	1	2	5	1.04	0	32.22	2	2	3	1	3	1	1
639	945	46533	85187.29701	6.4	0	8.4	0	1.7	0	1.968	0	2007-2008	1.85629799	2.128231706	0.530628251	0.677017799	2	43	1	3	1	2.36	0	31.91	1	2	1	2	3	2	2
640	947	46536	85820.61607	7.9	0	29.7	0	2.3	0	1.64	0	2007-2008	2.066862759	3.391147046	0.832909123	0.494696242	2	79	3	2	1	2.56	0	30.96	2	2	2	3	3	1	2
641	948	46537	44523.23723	4.9	0	19.8	0	3.8	0	0.82	0	2007-2008	1.589235205	2.985681938	1.335001067	-0.198450939	1	59	2	5	1	5	0	30.77	2	2	2	2	3	2	3
642	950	46563	139152.5999	3.9	0	7.3	0	2.5	0	0.984	0	2007-2008	1.360976553	1.987874348	0.916290732	-0.016129382	1	60	3	5	5	4.81	0	31.72	2	2	3	3	3	2	3
643	951	46571	22103.37257	5.7	0	32	0	2.5	0	4.346	0	2007-2008	1.740466175	3.465735903	0.916290732	1.469255882	2	61	1	3	1	5	0	25.71	2	1	2	3	1	2	3
644	953	46578	33218.90434	6.5	0	64.9	0	3.6	0	1.804	0	2007-2008	1.871802177	4.172847624	1.280933845	0.590006422	1	72	4	2	2	0.17	0	24.14	1	1	1	3	2	1	1
645	956	46599	41826.91509	6	0	29	0	9.9	0	1.312	0	2007-2008	1.791759469	3.36729583	2.292534757	0.271552691	2	59	2	2	5	1.31	0	24.3	1	1	1	2	2	1	2
646	957	46600	471481.9907	3.7	0	8.4	0	1	0	0.984	0	2007-2008	1.30833282	2.128231706	0	-0.016129382	2	47	3	5	3	5	0	26.87	1	1	2	2	1	2	3
647	961	46613	68158.65167	1.2	0	16.7	0	1.9	0	0.82	0	2007-2008	0.182321557	2.815408719	0.641853886	-0.198450939	1	39	5	1	1	0.06	0	22.66	1	1	2	1	2	1	1
648	963	46657	93496.98998	7.2	0	23.3	0	3.3	0	1.64	0	2007-2008	1.974081026	3.148453361	1.193922468	0.494696242	1	74	3	3	1	2.34	0	37.77	2	2	4	3	3	2	2
649	964	46660	88484.05429	5.7	0	21.3	0	3.5	0	1.394	0	2007-2008	1.740466175	3.058707073	1.252762968	0.332177312	1	39	1	3	1	3.2	0	29.9	2	2	2	1	1	2	2
650	965	46663	69663.1228	7.1	0	12.5	0	2.1	0	0.82	0	2007-2008	1.960094784	2.525728644	0.741937345	-0.198450939	1	46	3	3	3	0.71	0	27.19	1	2	1	2	1	2	1
651	966	46665	230772.4712	5.5	0	19.3	0	3.2	0	1.148	0	2007-2008	1.704748092	2.960105096	1.16315081	0.138021298	1	57	3	5	1	5	0	23.97	2	1	3	2	2	2	3
652	973	46708	73901.28898	3.7	0	2.7	0	0.2	0	2.296	0	2007-2008	1.30833282	0.993251773	-1.609437912	0.831168478	2	20	2	4	5	2.82	0	21.49	1	1	1	1	2	2	2
653	974	46710	18908.03254	3.8	0	39.8	0	1.3	0	1.394	0	2007-2008	1.335001067	3.683866912	0.262364264	0.332177312	1	60	1	1	1	3.13	0	32.87	2	2	2	3	3	1	2
654	975	46711	92403.54959	0.9	0	1.6	0	0.1	0	0.41	0	2007-2008	-0.105360516	0.470003629	-2.302585093	-0.891598119	2	34	4	2	5	1.44	0	40.67	1	2	1	1	3	1	2
655	976	46722	53547.34011	7.8	0	15.1	0	3.7	0	1.148	0	2007-2008	2.054123734	2.714694744	1.30833282	0.138021298	1	52	4	4	3	2.69	0	23.97	1	2	3	2	2	2	2
656	977	46725	203226.1943	2	0	34.5	0	1.2	0	1.476	0	2007-2008	0.693147181	3.540959324	0.182321557	0.389335726	2	35	5	4	6	2.42	0	31.19	2	2	2	1	3	2	2
657	979	46732	21289.16458	4.3	0	14	0	1.6	0	6.396	0	2007-2008	1.458615023	2.63905733	0.470003629	1.855672795	1	77	2	1	1	1.02	0	26.49	1	2	3	3	1	1	1
658	980	46738	176037.399	3.2	0	9	0	1.1	0	0.984	0	2007-2008	1.16315081	2.197224577	0.09531018	-0.016129382	2	21	5	4	5	5	0	21.46	2	1	4	1	2	2	3
659	981	46744	207165.3027	3.4	0	6.9	0	0.6	0	0.902	0	2007-2008	1.223775432	1.931521412	-0.510825624	-0.103140759	2	21	3	4	5	1.67	0	23.97	1	1	4	1	2	2	2
660	984	46763	64851.06375	1.2	0	4.2	0	0.4	0	0.656	0	2007-2008	0.182321557	1.435084525	-0.916290732	-0.42159449	2	34	1	2	1	0.66	0	23.31	2	2	2	1	2	1	1
661	985	46770	73542.56225	7.2	0	15.2	0	3.6	0	1.804	0	2007-2008	1.974081026	2.721295428	1.280933845	0.590006422	2	70	3	4	2	0.77	0	28.87	1	1	3	3	1	2	1
662	989	46791	148201.955	3.5	0	4.4	0	1.9	0	0.656	0	2007-2008	1.252762968	1.481604541	0.641853886	-0.42159449	1	24	3	3	6	1.63	0	18.85	1	2	4	1	2	2	2
663	990	46795	259563.2159	3.2	0	8	0	1.2	0	1.066	0	2007-2008	1.16315081	2.079441542	0.182321557	0.063913326	1	21	3	3	6	0.85	0	18.55	1	2	1	1	2	2	1
664	991	46801	238724.4603	6.1	0	14.4	0	4.1	0	1.23	0	2007-2008	1.808288771	2.667228207	1.410986974	0.207014169	1	29	3	4	1	4.66	0	32.48	1	2	4	1	3	2	3
665	993	46805	163811.4162	3.9	0	19.4	0	2.8	0	2.296	0	2007-2008	1.360976553	2.965273066	1.029619417	0.831168478	2	80	3	4	2	1.87	0	22.68	1	2	1	3	2	2	2
666	995	46812	261147.141	5.4	0	30	0	4.8	0	1.886	0	2007-2008	1.686398954	3.401197382	1.568615918	0.634458184	2	58	3	5	1	3.29	0	33.33	2	2	1	2	3	2	2
667	998	46823	94892.69429	2.3	0	4.4	0	0.3	0	0.82	0	2007-2008	0.832909123	1.481604541	-1.203972804	-0.198450939	2	52	3	4	3	5	0	35.5	2	2	2	2	3	2	3
668	1001	46835	131589.1881	4.2	0	21.9	0	2.6	0	3.362	0	2007-2008	1.435084525	3.086486637	0.955511445	1.212536035	1	49	4	3	1	5	0	25.28	2	2	4	2	1	2	3
669	1002	46836	314407.9493	5	0	10.2	0	1.1	0	2.706	0	2007-2008	1.609437912	2.32238772	0.09531018	0.99547153	2	53	3	5	3	5	0	28.96	1	2	1	2	1	2	3
670	1006	46864	280530.6424	4.9	0	38.7	0	20.5	0	1.312	0	2007-2008	1.589235205	3.6558396	3.020424886	0.271552691	2	46	3	4	1	2.49	0	22.41	2	1	2	2	2	2	2
671	1007	46871	129696.9229	5	0	8.8	0	2.2	0	1.312	0	2007-2008	1.609437912	2.174751721	0.78845736	0.271552691	1	22	3	3	5	0.84	0	71.83	1	2	2	1	3	2	1
672	1008	46874	89944.45741	5	0	29.4	0	2	0	1.476	0	2007-2008	1.609437912	3.380994674	0.693147181	0.389335726	2	80	3	3	2	4.75	0	32.25	2	1	1	3	3	2	3
673	1012	46883	32138.04738	3.6	0	12.2	0	0.8	0	1.066	0	2007-2008	1.280933845	2.501435952	-0.223143551	0.063913326	2	55	1	2	1	3.13	0	26.92	2	1	1	2	1	1	2
674	1013	46884	179974.3418	10.4	0	9.7	0	1.1	0	4.51	0	2007-2008	2.341805806	2.272125886	0.09531018	1.506297154	2	23	3	2	5	1.44	0	31.57	1	1	1	1	3	1	2
675	1015	46887	84401.97774	4.8	0	18.5	0	1.2	0	1.804	0	2007-2008	1.568615918	2.917770732	0.182321557	0.590006422	2	21	4	2	5	1.57	0	26.95	1	2	1	1	1	1	2
676	1016	46893	267879.8827	5.8	0	22.6	0	2.7	0	1.64	0	2007-2008	1.757857918	3.117949906	0.993251773	0.494696242	2	21	3	4	5	0.29	0	17.84	2	1	3	1	2	2	1
677	1017	46897	209566.5675	1	0	4.2	0	0.7	0	0.492	0	2007-2008	0	1.435084525	-0.356674944	-0.709276562	2	36	3	4	1	1.75	0	29.85	1	2	2	1	1	2	2
678	1019	46899	28616.64956	6	0	14	0	7.5	0	0.738	0	2007-2008	1.791759469	2.63905733	2.014903021	-0.303811454	1	56	1	5	1	5	0	30.24	1	1	2	2	3	2	3
679	1020	46901	55623.08829	4.9	0	20.9	0	1.8	0	1.64	0	2007-2008	1.589235205	3.039749159	0.587786665	0.494696242	1	40	2	3	1	3.52	0	26.55	2	2	1	2	1	2	3
680	1021	46907	38424.89807	3.9	0	12.2	0	2.6	0	1.23	0	2007-2008	1.360976553	2.501435952	0.955511445	0.207014169	1	58	2	1	5	0.75	1	27.1	1	2	3	2	1	1	1
681	1022	46916	45355.11913	1.1	0	4.5	0	1.6	0	0.328	0	2007-2008	0.09531018	1.504077397	0.470003629	-1.114741671	2	75	4	2	4	1.27	1	34.7	2	2	2	3	3	1	1
682	1023	46918	80583.02438	3.5	0	8.3	0	1.3	0	1.312	0	2007-2008	1.252762968	2.116255515	0.262364264	0.271552691	1	40	1	4	5	5	0	45.85	1	2	1	2	3	2	3
683	1024	46922	31303.09694	11.1	0	13.5	0	1.4	0	1.394	0	2007-2008	2.406945108	2.602689685	0.336472237	0.332177312	2	52	2	1	2	1.31	0	25.44	1	2	4	2	1	1	2
684	1025	46925	321660.6705	2.3	0	6	0	0.5	0	0.738	0	2007-2008	0.832909123	1.791759469	-0.693147181	-0.303811454	2	37	3	4	1	4.01	0	27.07	2	2	1	1	1	2	3
685	1026	46926	30590.29145	5.2	0	13.4	0	2.5	0	1.066	0	2007-2008	1.648658626	2.595254707	0.916290732	0.063913326	1	73	2	3	1	1.93	0	27.46	2	1	1	3	1	2	2
686	1027	46935	80189.82716	6.5	0	17.4	0	1.4	0	1.968	0	2007-2008	1.871802177	2.856470206	0.336472237	0.677017799	1	31	1	3	5	2.52	0	23.94	1	2	4	1	2	2	2
687	1028	46951	114201.7	6.1	0	29.9	0	6	0	1.066	0	2007-2008	1.808288771	3.39785848	1.791759469	0.063913326	1	78	3	1	2	1.15	0	15.25	1	2	1	3	2	1	1
688	1029	46952	55690.29333	2.3	0	10.3	0	1	0	0.82	0	2007-2008	0.832909123	2.332143895	0	-0.198450939	2	22	1	5	5	0.77	0	23.34	2	2	1	1	2	2	1
689	1030	46955	350415.2447	8.3	0	17.3	0	3.9	0	1.23	0	2007-2008	2.116255515	2.850706502	1.360976553	0.207014169	1	55	3	2	1	2.34	0	24.54	2	2	2	2	2	1	2
690	1031	46961	133868.9863	2.3	0	6.8	0	2.7	0	0.82	0	2007-2008	0.832909123	1.916922612	0.993251773	-0.198450939	2	74	3	1	2	1.14	0	36.15	1	2	1	3	3	1	1
691	1032	46963	46033.75576	4.1	0	26.1	0	2.6	0	1.558	0	2007-2008	1.410986974	3.261935314	0.955511445	0.443402947	2	80	4	4	3	1.35	0	30.5	2	2	1	3	3	2	2
692	1034	46966	97212.29437	6.9	0	24.7	0	4.7	0	2.214	0	2007-2008	1.931521412	3.206803244	1.547562509	0.794800834	1	29	2	5	6	1.57	0	19.7	1	1	1	1	2	2	2
693	1035	46968	64797.57759	5.3	0	13.8	0	2.4	0	1.394	0	2007-2008	1.667706821	2.624668592	0.875468737	0.332177312	1	21	4	2	6	0.91	0	40.82	1	2	2	1	3	1	1
694	1036	46969	340966.4885	3.3	0	10.2	0	0.6	0	1.066	0	2007-2008	1.193922468	2.32238772	-0.510825624	0.063913326	1	45	5	4	1	1.49	1	37.1	1	2	2	2	3	2	2
695	1037	46972	166392.2758	2.7	0	18.3	0	4.5	0	1.558	0	2007-2008	0.993251773	2.90690106	1.504077397	0.443402947	2	66	3	3	3	1.46	0	22.1	2	1	3	3	2	2	2
696	1038	46973	74069.07051	3.6	0	13	0	1.6	0	0.984	0	2007-2008	1.280933845	2.564949357	0.470003629	-0.016129382	1	33	4	4	5	0.5	0	20.14	1	2	2	1	2	2	1
697	1039	46979	227347.2272	7.1	0	18.5	0	0.9	0	11.562	0	2007-2008	1.960094784	2.917770732	-0.105360516	2.447723859	2	61	3	3	1	2.14	0	28.15	1	2	1	3	1	2	2
698	1043	46992	19620.05368	2.7	0	8.3	0	0.2	0	0.656	0	2007-2008	0.993251773	2.116255515	-1.609437912	-0.42159449	1	61	2	4	3	1.45	0	34.49	1	1	1	3	3	2	2
699	1045	46997	107686.2917	5.4	0	15.5	0	4.5	0	2.624	0	2007-2008	1.686398954	2.740840024	1.504077397	0.964699871	2	41	2	2	3	1.45	0	28.62	1	1	1	2	1	1	2
700	1048	47004	62500.48779	4.1	0	23.4	0	2.5	0	1.64	0	2007-2008	1.410986974	3.152736022	0.916290732	0.494696242	1	39	4	3	5	2.78	0	33.49	1	2	4	1	3	2	2
701	1049	47005	92795.23724	2.4	0	11.6	0	1	0	1.066	0	2007-2008	0.875468737	2.451005098	0	0.063913326	1	53	3	1	1	1.29	0	33.97	1	2	1	2	3	1	1
702	1051	47014	16125.11134	8	0	48.3	0	3	0	1.066	0	2007-2008	2.079441542	3.877431561	1.098612289	0.063913326	1	61	4	4	1	4.72	0	31.36	2	2	1	3	3	2	3
703	1053	47025	77057.8188	6.3	0	10.3	0	4.7	0	1.394	0	2007-2008	1.840549633	2.332143895	1.547562509	0.332177312	2	57	3	4	6	3.92	0	21.26	2	1	1	2	2	2	3
704	1055	47036	67127.30367	3.8	0	9.9	0	1.7	0	0.574	0	2007-2008	1.335001067	2.292534757	0.530628251	-0.555125883	1	21	4	4	5	1.7	0	28.42	2	2	2	1	1	2	2
705	1056	47041	45968.04577	3.1	0	6.5	0	1.1	0	1.148	0	2007-2008	1.131402111	1.871802177	0.09531018	0.138021298	2	33	1	2	6	1.74	0	29.22	2	2	3	1	1	1	2
706	1057	47044	212056.993	2.3	0	7	0	0.8	0	0.246	0	2007-2008	0.832909123	1.945910149	-0.223143551	-1.402423743	2	66	3	4	3	2.14	0	30.27	1	2	1	3	3	2	2
707	1058	47047	304648.0894	2.4	0	5.5	0	3	0	0.328	0	2007-2008	0.875468737	1.704748092	1.098612289	-1.114741671	2	26	3	5	1	5	0	23.89	2	2	2	1	2	2	3
708	1060	47050	70963.44819	0.3	0	1	0	0.1	0	0.164	0	2007-2008	-1.203972804	0	-2.302585093	-1.807888851	2	37	1	2	5	0.3	0	21.65	1	2	1	1	2	1	1
709	1061	47053	83695.35433	6.8	0	17.5	0	4.3	0	1.066	0	2007-2008	1.916922612	2.862200881	1.458615023	0.063913326	1	58	3	3	3	0.98	0	21.8	1	1	1	2	2	2	1
710	1062	47069	88266.20164	2.8	0	4.8	0	0.7	0	0.656	0	2007-2008	1.029619417	1.568615918	-0.356674944	-0.42159449	1	49	3	3	1	0.51	0	35.42	1	2	1	2	3	2	1
711	1063	47087	32072.47598	6.8	0	14.4	0	4.8	0	0.984	0	2007-2008	1.916922612	2.667228207	1.568615918	-0.016129382	2	63	2	5	1	5	0	31.31	2	2	2	3	3	2	3
712	1064	47097	15500.24086	6.8	0	18	0	2.7	0	2.46	0	2007-2008	1.916922612	2.890371758	0.993251773	0.90016135	1	60	2	4	3	1.14	0	29.38	2	1	4	3	1	2	1
713	1065	47126	302760.7613	7.3	0	24.2	0	18.1	0	2.214	0	2007-2008	1.987874348	3.186352633	2.895911938	0.794800834	1	24	3	3	5	2.31	0	33.12	1	2	1	1	3	2	2
714	1066	47132	25694.12254	5.1	0	20	0	5	0	1.148	0	2007-2008	1.62924054	2.995732274	1.609437912	0.138021298	1	69	2	5	1	4.64	0	29.82	2	1	1	3	1	2	3
715	1067	47146	59679.27908	4.1	0	12.3	0	1.7	0	3.28	0	2007-2008	1.410986974	2.509599262	0.530628251	1.187843422	1	40	1	4	1	0.7	0	26.57	2	2	4	2	1	2	1
716	1068	47150	86977.9516	8.7	0	17.5	0	2.4	0	2.132	0	2007-2008	2.163323026	2.862200881	0.875468737	0.757060506	1	34	2	4	1	2.48	0	30.77	1	2	2	1	3	2	2
717	1070	47154	173930.2935	4.3	0	23.2	0	2.4	0	1.066	0	2007-2008	1.458615023	3.144152279	0.875468737	0.063913326	1	65	3	5	2	5	1	43.45	2	2	1	3	3	2	3
718	1072	47158	220512.4669	4.7	0	23.3	0	1.8	0	1.148	0	2007-2008	1.547562509	3.148453361	0.587786665	0.138021298	1	49	3	5	1	5	0	27.13	2	2	1	2	1	2	3
719	1073	47159	296944.4533	2.5	0	5.7	0	0.5	0	0.41	0	2007-2008	0.916290732	1.740466175	-0.693147181	-0.891598119	2	47	5	2	1	4.24	1	37.89	1	1	4	2	3	1	3
720	1074	47175	173930.2935	8.9	0	19	0	2.1	0	1.066	0	2007-2008	2.186051277	2.944438979	0.741937345	0.063913326	1	68	3	5	1	5	0	27.81	2	2	4	3	1	2	3
721	1075	47183	160315.415	1.4	0	1.6	0	0.3	0	0.328	0	2007-2008	0.336472237	0.470003629	-1.203972804	-1.114741671	2	37	3	5	1	4.84	0	19.53	2	1	2	1	2	2	3
722	1076	47186	39225.03441	6.1	0	32.2	0	3.7	0	2.87	0	2007-2008	1.808288771	3.471966453	1.30833282	1.05431203	2	60	4	5	1	2.18	0	23.3	1	2	1	3	2	2	2
723	1077	47204	67960.24364	4.2	0	6.8	0	1.5	0	1.066	0	2007-2008	1.435084525	1.916922612	0.405465108	0.063913326	2	20	2	3	5	2.28	0	26.21	1	1	1	1	1	2	2
724	1078	47205	37229.02573	4.7	0	9.9	0	0.8	0	1.394	0	2007-2008	1.547562509	2.292534757	-0.223143551	0.332177312	2	29	4	3	5	0.79	0	26.96	1	2	4	1	1	2	1
725	1079	47210	52464.19357	0.07	1	1.8	0	0.07	1	0.058	1	2007-2008	-2.659260037	0.587786665	-2.659260037	-2.847312268	2	80	4	5	2	1.46	1	29.68	1	2	1	3	1	2	2
726	1080	47216	214014.2519	2.8	0	10.2	0	1	0	0.656	0	2007-2008	1.029619417	2.32238772	0	-0.42159449	1	57	3	5	1	2.74	0	28.02	2	2	2	2	1	2	2
727	1081	47222	17909.19271	1.7	0	5.2	0	0.8	0	0.41	0	2007-2008	0.530628251	1.648658626	-0.223143551	-0.891598119	2	66	2	2	1	1.46	0	26.46	1	1	1	3	1	1	2
728	1082	47223	82878.72387	5.4	0	15.2	0	2.1	0	1.476	0	2007-2008	1.686398954	2.721295428	0.741937345	0.389335726	1	39	1	3	1	1.97	0	32.07	2	2	4	1	3	2	2
729	1083	47226	88320.29823	3.8	0	17.1	0	1.6	0	1.64	0	2007-2008	1.335001067	2.839078464	0.470003629	0.494696242	1	39	2	3	1	2.04	0	29.76	2	1	1	1	1	2	2
730	1084	47230	93315.5878	6.4	0	30.6	0	8.6	0	2.542	0	2007-2008	1.85629799	3.421000009	2.151762203	0.932951173	1	79	3	3	1	2.5	1	29.66	2	1	1	3	1	2	2
731	1085	47246	200079.9226	8.4	0	22.8	0	7.6	0	1.886	0	2007-2008	2.128231706	3.126760536	2.028148247	0.634458184	2	30	3	3	6	5	0	19.23	1	1	4	1	2	2	3
732	1086	47255	49584.04771	1.9	0	2.5	0	0.3	0	0.656	0	2007-2008	0.641853886	0.916290732	-1.203972804	-0.42159449	2	37	2	3	5	4.08	0	26.49	1	2	2	1	1	2	3
733	1087	47256	31025.29308	5.2	0	32.7	0	4.7	0	1.968	0	2007-2008	1.648658626	3.487375078	1.547562509	0.677017799	1	76	3	1	5	0.93	0	32.82	1	2	1	3	3	1	1
734	1088	47258	23002.99932	4.7	0	27.6	0	3.4	0	0.984	0	2007-2008	1.547562509	3.317815773	1.223775432	-0.016129382	1	61	4	2	1	4.14	0	19.37	2	2	2	3	2	1	3
735	1089	47259	347457.6365	8.1	0	17	0	1.8	0	2.87	0	2007-2008	2.091864062	2.833213344	0.587786665	1.05431203	1	34	3	4	6	5	0	26.77	1	1	4	1	1	2	3
736	1091	47265	22104.70814	4.6	0	10.6	0	2.2	0	1.394	0	2007-2008	1.526056303	2.360854001	0.78845736	0.332177312	2	69	2	3	1	1.93	0	25.69	2	1	1	3	1	2	2
737	1092	47270	100855.3933	1.3	0	4.4	0	1	0	0.574	0	2007-2008	0.262364264	1.481604541	0	-0.555125883	2	48	3	1	1	0.95	0	37.69	1	2	1	2	3	1	1
738	1093	47271	98237.98667	6.2	0	47	0	11.7	0	1.558	0	2007-2008	1.824549292	3.850147602	2.459588842	0.443402947	2	80	3	5	2	3.43	0	28.15	1	2	1	3	1	2	2
739	1094	47274	16261.47349	3.7	0	18	0	2.1	0	1.394	0	2007-2008	1.30833282	2.890371758	0.741937345	0.332177312	2	62	1	4	3	5	0	39.76	1	2	4	3	3	2	3
740	1095	47285	129674.4638	7.1	0	11.9	0	2	0	2.05	0	2007-2008	1.960094784	2.4765384	0.693147181	0.717839793	1	23	2	2	6	0.66	0	30.65	1	2	1	1	3	1	1
741	1096	47289	83956.42883	1.4	0	2.4	0	0.1	0	0.492	0	2007-2008	0.336472237	0.875468737	-2.302585093	-0.709276562	2	40	4	2	5	0.69	0	22.74	1	2	1	2	2	1	1
742	1097	47291	66198.98601	5.2	0	17.6	0	2.2	0	1.148	0	2007-2008	1.648658626	2.867898902	0.78845736	0.138021298	1	31	3	5	6	2.35	0	25.3	1	2	4	1	1	2	2
743	1098	47297	201404.1381	4.6	0	14.3	0	1.6	0	0.984	0	2007-2008	1.526056303	2.660259537	0.470003629	-0.016129382	1	29	3	5	5	4.33	0	24.2	1	2	3	1	2	2	3
744	1100	47303	31742.97093	8.9	0	36.3	0	4	0	2.05	0	2007-2008	2.186051277	3.591817741	1.386294361	0.717839793	2	56	2	1	1	3.11	0	33.6	2	2	2	2	3	1	2
745	1101	47304	76154.48797	2.7	0	7.6	0	0.4	0	0.82	0	2007-2008	0.993251773	2.028148247	-0.916290732	-0.198450939	2	56	3	4	1	0.7	0	32.8	1	2	1	2	3	2	1
746	1102	47305	113612.6959	7.8	0	28.6	0	8.5	0	1.64	0	2007-2008	2.054123734	3.353406718	2.140066163	0.494696242	1	39	2	2	5	5	0	21.92	1	2	2	1	2	1	3
747	1103	47308	37727.06077	3.1	0	7.3	0	1.6	0	1.804	0	2007-2008	1.131402111	1.987874348	0.470003629	0.590006422	2	61	4	2	5	0.76	0	22.81	1	2	1	3	2	1	1
748	1106	47318	28525.41394	3.3	0	11.7	0	7.8	0	0.738	0	2007-2008	1.193922468	2.459588842	2.054123734	-0.303811454	1	53	1	2	1	1.79	0	27.08	1	2	2	2	1	1	2
749	1109	47322	31337.56709	3.8	0	12.6	0	2.3	0	1.148	0	2007-2008	1.335001067	2.533696814	0.832909123	0.138021298	1	74	1	1	3	1.18	0	35.24	1	2	1	3	3	1	1
750	1111	47329	271257.4277	7.9	0	18.7	0	1.2	0	1.23	0	2007-2008	2.066862759	2.928523524	0.182321557	0.207014169	2	22	3	4	5	3.92	0	22.15	1	2	4	1	2	2	3
751	1112	47335	36799.52112	2.1	0	10	0	1.8	0	0.656	0	2007-2008	0.741937345	2.302585093	0.587786665	-0.42159449	1	76	3	1	1	0.94	0	24.36	1	2	1	3	2	1	1
752	1114	47340	47334.46433	9	0	31.5	0	3.4	0	1.64	0	2007-2008	2.197224577	3.449987546	1.223775432	0.494696242	1	32	4	3	5	2.84	0	33.65	1	2	4	1	3	2	2
753	1115	47343	89572.29177	2.4	0	8	0	1.1	0	0.41	0	2007-2008	0.875468737	2.079441542	0.09531018	-0.891598119	1	80	3	4	3	1.67	0	32.35	1	1	2	3	3	2	2
754	1116	47345	29572.98474	4	0	27.7	0	2.4	0	1.64	0	2007-2008	1.386294361	3.321432413	0.875468737	0.494696242	1	61	1	5	1	5	0	21.94	2	2	1	3	2	2	3
755	1118	47360	73412.18668	5.9	0	34.7	0	26.1	0	1.722	0	2007-2008	1.774952351	3.546739687	3.261935314	0.543486406	1	30	3	2	6	0.4	0	28.73	1	2	4	1	1	1	1
756	1120	47374	227230.9433	7.3	0	13.2	0	4.6	0	2.624	0	2007-2008	1.987874348	2.58021683	1.526056303	0.964699871	2	26	3	5	5	2.74	0	28.81	1	2	2	1	1	2	2
757	1122	47389	21221.02139	6.4	0	39.3	0	4.8	0	2.296	0	2007-2008	1.85629799	3.671224519	1.568615918	0.831168478	1	60	4	3	1	5	0	22.48	2	1	4	3	2	2	3
758	1123	47395	216503.0315	7.1	0	19.9	0	1.2	0	0.902	0	2007-2008	1.960094784	2.990719732	0.182321557	-0.103140759	1	40	3	5	5	5	0	25.78	1	2	3	2	1	2	3
759	1124	47402	231255.1551	6	0	21.5	0	5.6	0	2.788	0	2007-2008	1.791759469	3.068052935	1.722766598	1.025324493	1	26	3	5	5	2.02	0	30.27	1	1	4	1	3	2	2
760	1125	47405	61543.81767	3.7	0	9	0	2.5	0	0.82	0	2007-2008	1.30833282	2.197224577	0.916290732	-0.198450939	1	29	4	3	6	1.32	0	28.72	1	2	2	1	1	2	2
761	1126	47413	99177.69966	4.7	0	20.4	0	2	0	1.394	0	2007-2008	1.547562509	3.015534901	0.693147181	0.332177312	2	80	3	3	2	1.13	0	20.45	2	2	2	3	2	2	1
762	1131	47455	96823.61482	7.5	0	47.6	0	3.2	0	4.428	0	2007-2008	2.014903021	3.862832761	1.16315081	1.487948015	1	73	3	2	1	5	0	40.7	1	2	2	3	3	1	3
763	1132	47466	95330.06078	2.6	0	9.1	0	1.3	0	1.476	0	2007-2008	0.955511445	2.208274414	0.262364264	0.389335726	2	47	1	3	3	1.73	0	26.58	2	2	1	2	1	2	2
764	1133	47469	276135.243	2.9	0	20.1	0	1.3	0	1.558	0	2007-2008	1.064710737	3.000719815	0.262364264	0.443402947	1	55	3	4	3	5	0	33.2	2	1	2	2	3	2	3
765	1138	47522	94250.44865	8.4	0	12.8	0	5.7	0	2.132	0	2007-2008	2.128231706	2.549445171	1.740466175	0.757060506	1	58	4	4	1	5	0	29.8	1	1	2	2	1	2	3
766	1139	47528	75250.28987	1.3	0	4.9	0	0.7	0	0.656	0	2007-2008	0.262364264	1.589235205	-0.356674944	-0.42159449	2	40	4	5	3	2.5	0	24.26	1	2	3	2	2	2	2
767	1140	47532	166858.8741	6.4	0	43.5	0	6.8	0	2.214	0	2007-2008	1.85629799	3.772760938	1.916922612	0.794800834	2	62	3	4	1	4.64	0	30.97	2	2	1	3	3	2	3
768	1141	47533	155874.4896	10.4	0	20.3	0	2.2	0	1.148	0	2007-2008	2.341805806	3.010620886	0.78845736	0.138021298	2	63	3	5	1	2.92	0	30.58	2	2	4	3	3	2	2
769	1142	47534	391384.5807	5.3	0	17.9	0	2.6	0	0.984	0	2007-2008	1.667706821	2.884800713	0.955511445	-0.016129382	1	51	3	4	1	5	0	30.67	1	2	1	2	3	2	3
770	1143	47544	123232.5689	5.9	0	25.3	0	2.5	0	1.886	0	2007-2008	1.774952351	3.230804396	0.916290732	0.634458184	1	27	1	3	6	0.73	0	21.68	1	2	2	1	2	2	1
771	1145	47571	100201.6013	3.7	0	47.5	0	9.9	0	1.394	0	2007-2008	1.30833282	3.860729711	2.292534757	0.332177312	1	38	4	3	5	0.71	0	38.04	1	1	3	1	3	2	1
772	1148	47577	83472.85662	7.2	0	43.7	0	15.2	0	2.296	0	2007-2008	1.974081026	3.777348102	2.721295428	0.831168478	1	24	4	2	5	4.29	0	41.54	1	2	4	1	3	1	3
773	1149	47580	82474.84142	3.3	0	6.2	0	0.4	0	1.23	0	2007-2008	1.193922468	1.824549292	-0.916290732	0.207014169	2	48	4	2	3	0.51	0	30.7	1	2	1	2	3	1	1
774	1153	47624	306971.5629	3.5	0	8.8	0	1	0	0.82	0	2007-2008	1.252762968	2.174751721	0	-0.198450939	2	58	3	3	1	2.19	0	31.88	2	2	1	2	3	2	2
775	1155	47635	26390.83546	6.8	0	44.3	0	6	0	1.804	0	2007-2008	1.916922612	3.790984677	1.791759469	0.590006422	1	66	1	4	5	2.98	0	29.16	2	2	1	3	1	2	2
776	1156	47637	75527.61064	7.2	0	17.5	0	6.1	0	2.132	0	2007-2008	1.974081026	2.862200881	1.808288771	0.757060506	1	40	1	4	1	4.25	0	39.51	2	2	4	2	3	2	3
777	1157	47649	122007.5516	2.6	0	4.4	0	2.9	0	0.738	0	2007-2008	0.955511445	1.481604541	1.064710737	-0.303811454	1	33	2	3	1	0.7	0	34.35	1	2	4	1	3	2	1
778	1158	47650	160644.6609	2.5	0	5.1	0	0.8	0	0.984	0	2007-2008	0.916290732	1.62924054	-0.223143551	-0.016129382	2	63	3	5	2	5	0	31.29	2	1	1	3	3	2	3
779	1161	47671	316488.5114	11.9	0	31.5	0	11.1	0	1.722	0	2007-2008	2.4765384	3.449987546	2.406945108	0.543486406	2	59	3	3	1	3.41	0	23.56	1	2	2	2	2	2	2
780	1164	47677	67565.1978	5.6	0	14.4	0	1.1	0	1.476	0	2007-2008	1.722766598	2.667228207	0.09531018	0.389335726	2	57	4	2	4	0.57	0	37.68	2	2	1	2	3	1	1
781	1165	47678	27201.98156	5.1	0	17.7	0	3.5	0	0.738	0	2007-2008	1.62924054	2.87356464	1.252762968	-0.303811454	1	62	1	3	1	2.15	0	28.9	1	1	1	3	1	2	2
782	1166	47685	38378.18633	3.8	0	11.7	0	2.7	0	0.902	0	2007-2008	1.335001067	2.459588842	0.993251773	-0.103140759	1	53	1	1	1	1.24	0	27.75	1	2	1	2	1	1	1
783	1167	47699	41295.58423	7.1	0	28	0	1.8	0	1.722	0	2007-2008	1.960094784	3.33220451	0.587786665	0.543486406	2	71	4	2	2	2.6	0	16.87	1	1	1	3	2	1	2
784	1170	47736	77021.7995	4.9	0	13.7	0	2.2	0	1.148	0	2007-2008	1.589235205	2.617395833	0.78845736	0.138021298	2	36	4	3	1	0.97	0	33.62	1	2	1	1	3	2	1
785	1171	47740	167701.4565	19.6	0	29.4	0	3.1	0	4.428	0	2007-2008	2.975529566	3.380994674	1.131402111	1.487948015	2	67	3	4	3	3.92	0	38.83	1	2	4	3	3	2	3
786	1172	47741	260871.6757	7	0	40.6	0	22.2	0	1.312	0	2007-2008	1.945910149	3.703768067	3.100092289	0.271552691	1	51	3	5	1	2.49	0	31.8	1	2	2	2	3	2	2
787	1173	47743	74326.67129	2.5	0	8.3	0	1.5	0	0.492	0	2007-2008	0.916290732	2.116255515	0.405465108	-0.709276562	2	31	2	4	1	1.36	0	32.79	2	1	2	1	3	2	2
788	1174	47746	373792.1632	7	0	21.7	0	1.7	0	1.64	0	2007-2008	1.945910149	3.077312261	0.530628251	0.494696242	2	58	5	5	5	4.81	0	26.15	1	1	2	2	1	2	3
789	1177	47759	28616.64956	6.7	0	30.4	0	3.8	0	4.51	0	2007-2008	1.902107526	3.414442608	1.335001067	1.506297154	1	54	1	3	1	2.42	0	30.35	2	2	4	2	3	2	2
790	1178	47762	84390.88739	2.9	0	18.5	0	5.9	0	1.312	0	2007-2008	1.064710737	2.917770732	1.774952351	0.271552691	1	32	4	5	6	1.83	0	25.08	1	2	1	1	1	2	2
791	1181	47775	139962.0558	7.7	0	10.2	0	2	0	2.788	0	2007-2008	2.041220329	2.32238772	0.693147181	1.025324493	1	26	3	1	5	0.86	0	30.65	1	2	4	1	3	1	1
792	1182	47800	112989.1807	3.5	0	6.5	0	1.8	0	1.148	0	2007-2008	1.252762968	1.871802177	0.587786665	0.138021298	1	20	1	2	5	2.14	0	27.38	1	2	4	1	1	1	2
793	1185	47808	210726.1641	3	0	9.8	0	0.7	0	0.492	0	2007-2008	1.098612289	2.282382386	-0.356674944	-0.709276562	2	52	3	5	1	5	0	40.03	2	2	1	2	3	2	3
794	1190	47824	45556.97869	1.5	0	6.9	0	1	0	0.574	0	2007-2008	0.405465108	1.931521412	0	-0.555125883	1	70	3	4	1	0.97	1	35.88	1	2	1	3	3	2	1
795	1192	47833	72208.08139	4	0	7.9	0	7.2	0	0.656	0	2007-2008	1.386294361	2.066862759	1.974081026	-0.42159449	1	35	3	3	1	0.69	0	33.59	1	2	1	1	3	2	1
796	1194	47838	291389.3554	2.8	0	6	0	2.7	0	0.656	0	2007-2008	1.029619417	1.791759469	0.993251773	-0.42159449	2	27	3	3	6	5	0	25.56	1	2	1	1	1	2	3
797	1195	47843	234570.4362	4.6	0	8.2	0	1.5	0	0.984	0	2007-2008	1.526056303	2.104134154	0.405465108	-0.016129382	1	32	3	2	3	5	0	32.88	1	2	4	1	3	1	3
798	1196	47846	36336.75151	2.7	0	9.6	0	3.9	0	0.82	0	2007-2008	0.993251773	2.261763098	1.360976553	-0.198450939	1	79	3	2	1	1.31	0	38.94	2	2	1	3	3	1	2
799	1197	47859	89224.01903	2.8	0	12.1	0	1.5	0	1.312	0	2007-2008	1.029619417	2.493205453	0.405465108	0.271552691	1	47	3	2	1	0.88	1	15.66	1	1	4	2	2	1	1
800	1200	47868	31494.5756	5.3	0	18	0	4.1	0	0.574	0	2007-2008	1.667706821	2.890371758	1.410986974	-0.555125883	1	72	4	5	1	3.41	1	27.05	1	1	1	3	1	2	2
801	1201	47871	66409.32607	6.7	0	19.1	0	8.2	0	1.804	0	2007-2008	1.902107526	2.949688335	2.104134154	0.590006422	1	29	4	2	6	2.35	0	23.3	1	1	1	1	2	1	2
802	1202	47874	70067.36094	4	0	13.5	0	3.7	0	0.41	0	2007-2008	1.386294361	2.602689685	1.30833282	-0.891598119	2	79	3	3	2	1.12	0	20.36	1	2	3	3	2	2	1
803	1203	47877	62482.42795	2.8	0	30.1	0	2.8	0	1.394	0	2007-2008	1.029619417	3.404525172	1.029619417	0.332177312	1	55	5	4	4	0.82	0	25.05	1	2	1	2	1	2	1
804	1205	47886	90817.6998	5.7	0	9.4	0	3.2	0	1.394	0	2007-2008	1.740466175	2.240709689	1.16315081	0.332177312	2	74	3	5	2	4.9	0	23	1	1	4	3	2	2	3
805	1206	47887	95933.71959	3.4	0	7.1	0	1.2	0	0.246	0	2007-2008	1.223775432	1.960094784	0.182321557	-1.402423743	2	80	3	1	1	2.92	0	24.32	2	2	1	3	2	1	2
806	1208	47894	192759.8816	3.5	0	8.6	0	2.1	0	0.574	0	2007-2008	1.252762968	2.151762203	0.741937345	-0.555125883	1	43	3	5	1	0.81	0	27.59	2	2	4	2	1	2	1
807	1210	47899	57750.86366	4.1	0	10.8	0	1	0	1.066	0	2007-2008	1.410986974	2.379546134	0	0.063913326	2	39	1	4	1	2.66	0	22.04	2	1	1	1	2	2	2
808	1215	47936	390427.3354	2.1	0	7.7	0	2.6	0	0.492	0	2007-2008	0.741937345	2.041220329	0.955511445	-0.709276562	2	46	3	5	1	5	0	24.06	2	2	1	2	2	2	3
809	1217	47939	29684.40064	4.2	0	17	0	1.8	0	1.64	0	2007-2008	1.435084525	2.833213344	0.587786665	0.494696242	1	75	4	5	2	5	0	27.61	1	2	2	3	1	2	3
810	1218	47951	74915.1337	6.2	0	20.7	0	2.7	0	2.132	0	2007-2008	1.824549292	3.0301337	0.993251773	0.757060506	1	25	1	3	1	3.65	0	34.87	1	1	2	1	3	2	3
811	1222	47977	126017.9242	15.4	0	51.5	0	5.8	0	2.952	0	2007-2008	2.734367509	3.941581808	1.757857918	1.082482907	1	77	3	1	1	1.89	1	22.37	1	2	2	3	2	1	2
812	1223	47982	192759.8816	7.4	0	24.3	0	1.6	0	0.902	0	2007-2008	2.00148	3.19047635	0.470003629	-0.103140759	1	45	3	5	1	3.32	0	24.15	2	1	4	2	2	2	2
813	1224	47986	94334.70442	5.4	0	50.3	0	4.1	0	1.476	0	2007-2008	1.686398954	3.918005077	1.410986974	0.389335726	1	71	3	4	3	3.93	0	20.56	2	1	4	3	2	2	3
814	1225	47988	77632.56005	5.4	0	15.5	0	3.8	0	1.066	0	2007-2008	1.686398954	2.740840024	1.335001067	0.063913326	1	38	2	4	5	1.36	0	31.29	1	1	1	1	3	2	2
815	1227	47997	75099.5592	1.6	0	10.1	0	0.5	0	0.492	0	2007-2008	0.470003629	2.312535424	-0.693147181	-0.709276562	2	44	1	3	1	3.23	0	29.22	2	1	3	2	1	2	2
816	1228	48003	209694.5854	4.4	0	8.5	0	1.8	0	0.82	0	2007-2008	1.481604541	2.140066163	0.587786665	-0.198450939	2	36	3	5	1	5	0	19.96	2	1	2	1	2	2	3
817	1230	48006	117266.201	9.8	0	62.4	0	4.8	0	3.116	0	2007-2008	2.282382386	4.133565275	1.568615918	1.136550128	1	78	3	3	1	2.56	0	28.73	2	2	1	3	1	2	2
818	1231	48021	59220.94343	3.6	0	21.8	0	5.3	0	1.886	0	2007-2008	1.280933845	3.08190997	1.667706821	0.634458184	2	58	4	4	2	3.23	0	41.16	1	2	2	2	3	2	2
819	1232	48024	90580.37414	4.2	0	19.1	0	2.8	0	0.902	0	2007-2008	1.435084525	2.949688335	1.029619417	-0.103140759	1	35	1	2	1	0.46	0	26.85	1	1	4	1	1	1	1
820	1234	48051	77151.1899	2.3	0	10.3	0	0.7	0	0.656	0	2007-2008	0.832909123	2.332143895	-0.356674944	-0.42159449	1	46	3	2	5	1.15	0	34.67	2	2	1	2	3	1	1
821	1237	48063	73182.30135	3.4	0	36.8	0	4.5	0	1.968	0	2007-2008	1.223775432	3.605497845	1.504077397	0.677017799	1	44	4	4	3	3.43	0	25.81	1	1	1	2	1	2	2
822	1239	48066	80894.63716	5.6	0	13	0	1.5	0	1.476	0	2007-2008	1.722766598	2.564949357	0.405465108	0.389335726	2	32	1	5	1	4.66	0	24.05	2	2	1	1	2	2	3
823	1241	48076	98166.29999	2.8	0	9.3	0	3.3	0	0.41	0	2007-2008	1.029619417	2.2300144	1.193922468	-0.891598119	1	70	3	4	1	4.67	0	29.15	1	1	4	3	1	2	3
824	1242	48077	99160.77152	2.2	0	15.2	0	0.9	0	1.722	0	2007-2008	0.78845736	2.721295428	-0.105360516	0.543486406	2	39	4	5	1	3.77	0	31.38	2	1	3	1	3	2	3
825	1243	48087	96461.26149	1.6	0	31.5	0	0.9	0	1.558	0	2007-2008	0.470003629	3.449987546	-0.105360516	0.443402947	2	33	4	5	1	3.11	0	33.89	2	2	1	1	3	2	2
826	1244	48088	48648.49964	3.4	0	3.5	0	0.6	0	0.492	0	2007-2008	1.223775432	1.252762968	-0.510825624	-0.709276562	2	37	2	2	1	1.79	0	36.86	1	2	3	1	3	1	2
827	1245	48089	278888.2218	7.9	0	20.3	0	1.8	0	1.148	0	2007-2008	2.066862759	3.010620886	0.587786665	0.138021298	1	40	3	4	5	5	0	35.04	1	2	2	2	3	2	3
828	1246	48103	69141.31366	1.7	0	3.7	0	0.8	0	0.41	0	2007-2008	0.530628251	1.30833282	-0.223143551	-0.891598119	1	49	5	5	1	1.08	1	32.72	2	2	1	2	3	2	1
829	1247	48107	79791.56297	2.1	0	6.6	0	0.4	0	0.902	0	2007-2008	0.741937345	1.887069649	-0.916290732	-0.103140759	2	25	4	2	5	2.45	0	45.43	1	2	3	1	3	1	2
830	1251	48135	79675.32225	3.3	0	13.3	0	1.1	0	0.902	0	2007-2008	1.193922468	2.587764035	0.09531018	-0.103140759	2	64	3	4	2	0.41	0	23.72	1	2	3	3	2	2	1
831	1252	48140	17909.19271	1.6	0	4.8	0	0.5	0	0.328	0	2007-2008	0.470003629	1.568615918	-0.693147181	-1.114741671	2	69	1	2	3	0.98	0	27.16	2	1	2	3	1	1	1
832	1255	48156	330128.3468	5.7	0	17.3	0	1.6	0	0.902	0	2007-2008	1.740466175	2.850706502	0.470003629	-0.103140759	2	57	3	5	5	3.93	0	30.82	2	1	1	2	3	2	3
833	1256	48159	20482.82213	5.2	0	24.9	0	5.2	0	1.64	0	2007-2008	1.648658626	3.214867803	1.648658626	0.494696242	1	61	4	4	3	2.35	1	23.83	1	2	2	3	2	2	2
834	1258	48168	300844.9947	4.9	0	21.7	0	2.6	0	0.984	0	2007-2008	1.589235205	3.077312261	0.955511445	-0.016129382	2	47	3	5	1	5	0	37.2	2	2	2	2	3	2	3
835	1259	48181	494149.3941	2	0	8.3	0	1.5	0	1.23	0	2007-2008	0.693147181	2.116255515	0.405465108	0.207014169	2	40	3	5	1	5	0	26.9	2	2	1	2	1	2	3
836	1260	48190	80382.71389	5	0	15.6	0	2	0	1.066	0	2007-2008	1.609437912	2.747270914	0.693147181	0.063913326	1	59	3	3	3	0.67	0	38.39	1	1	4	2	3	2	1
837	1261	48191	99645.92203	5.1	0	11.5	0	1.8	0	1.558	0	2007-2008	1.62924054	2.442347035	0.587786665	0.443402947	2	48	1	4	3	4.62	0	38.93	2	2	1	2	3	2	3
838	1263	48196	84515.23474	2	0	6.7	0	3.2	0	0.984	0	2007-2008	0.693147181	1.902107526	1.16315081	-0.016129382	1	33	3	2	5	0.52	0	35.9	1	2	4	1	3	1	1
839	1264	48208	268108.3665	3.8	0	9.3	0	2.6	0	1.394	0	2007-2008	1.335001067	2.2300144	0.955511445	0.332177312	1	52	3	4	5	4.04	0	28.29	1	1	2	2	1	2	3
840	1265	48219	78863.8685	8.7	0	21.4	0	2.5	0	7.38	0	2007-2008	2.163323026	3.063390922	0.916290732	1.998773639	1	28	4	3	6	3.04	0	28.77	1	1	2	1	1	2	2
841	1266	48222	213727.1829	4	0	15.3	0	4.2	0	1.312	0	2007-2008	1.386294361	2.727852828	1.435084525	0.271552691	1	35	3	3	1	1.65	0	54.31	2	1	2	1	3	2	2
842	1267	48241	76746.51968	1.6	0	3.1	0	0.4	0	0.738	0	2007-2008	0.470003629	1.131402111	-0.916290732	-0.303811454	2	33	1	2	3	0.96	0	24.86	2	2	1	1	2	1	1
843	1269	48257	114425.5464	4.9	0	8.7	0	0.9	0	1.148	0	2007-2008	1.589235205	2.163323026	-0.105360516	0.138021298	2	51	3	3	4	1.82	0	47.34	1	2	4	2	3	2	2
844	1270	48260	40946.36931	6	0	55.6	0	2.8	0	2.214	0	2007-2008	1.791759469	4.018183201	1.029619417	0.794800834	2	68	4	5	1	3.07	0	33.93	2	2	2	3	3	2	2
845	1271	48264	70268.48084	3.7	0	8.5	0	2.4	0	0.82	0	2007-2008	1.30833282	2.140066163	0.875468737	-0.198450939	2	44	2	5	5	3.13	0	39.85	2	1	1	2	3	2	2
846	1272	48270	210510.5126	3.7	0	15.6	0	2.1	0	0.82	0	2007-2008	1.30833282	2.747270914	0.741937345	-0.198450939	1	31	3	2	1	2.42	0	33.5	2	1	2	1	3	1	2
847	1274	48278	29684.40064	6.3	0	54.8	0	7.6	0	2.624	0	2007-2008	1.840549633	4.003690194	2.028148247	0.964699871	1	74	4	4	1	2.36	0	28.34	1	2	1	3	1	2	2
848	1275	48286	283039.6457	4.9	0	11.6	0	1.5	0	0.984	0	2007-2008	1.589235205	2.451005098	0.405465108	-0.016129382	1	37	3	5	1	4.25	0	37.85	1	2	1	1	3	2	3
849	1276	48290	267200.3465	7.3	0	14.7	0	3.8	0	1.148	0	2007-2008	1.987874348	2.687847494	1.335001067	0.138021298	1	23	3	5	5	1.96	0	26.9	1	2	1	1	1	2	2
850	1277	48297	266010.033	13.4	0	36.3	0	5.7	0	2.788	0	2007-2008	2.595254707	3.591817741	1.740466175	1.025324493	1	53	3	4	1	2.59	0	27.37	1	1	2	2	1	2	2
851	1278	48300	100770.3451	4.7	0	10	0	0.7	0	1.558	0	2007-2008	1.547562509	2.302585093	-0.356674944	0.443402947	1	28	1	2	1	1.03	0	30.09	1	2	4	1	3	1	1
852	1279	48308	71867.2623	0.9	0	1.3	0	0.3	0	0.164	0	2007-2008	-0.105360516	0.262364264	-1.203972804	-1.807888851	1	37	1	3	1	0.74	1	42.36	1	2	4	1	3	2	1
853	1284	48336	329819.0186	10.7	0	21.8	0	0.9	0	2.542	0	2007-2008	2.370243741	3.08190997	-0.105360516	0.932951173	2	44	3	3	1	4.07	0	26.91	1	1	1	2	1	2	3
854	1285	48338	66414.46642	2.2	0	17.7	0	1	0	0.574	0	2007-2008	0.78845736	2.87356464	0	-0.555125883	1	80	3	5	1	2.67	0	27.27	2	2	4	3	1	2	2
855	1288	48349	64399.79149	4	0	22	0	3.3	0	1.722	0	2007-2008	1.386294361	3.091042453	1.193922468	0.543486406	1	21	4	2	5	1.45	0	22.6	1	1	4	1	2	1	2
856	1291	48359	118723.1476	1.6	0	3.8	0	0.6	0	1.148	0	2007-2008	0.470003629	1.335001067	-0.510825624	0.138021298	2	33	3	3	5	0.65	0	32.38	1	2	4	1	3	2	1
857	1293	48365	50682.95543	3.4	0	9.3	0	1.2	0	0.902	0	2007-2008	1.223775432	2.2300144	0.182321557	-0.103140759	2	53	1	1	1	1.83	0	36.06	2	2	4	2	3	1	2
858	1294	48372	253143.3793	5.3	0	9.1	0	1.8	0	1.722	0	2007-2008	1.667706821	2.208274414	0.587786665	0.543486406	1	47	3	5	1	5	0	29.32	1	1	1	2	1	2	3
859	1295	48379	71688.57188	4.8	0	11.3	0	2.7	0	0.492	0	2007-2008	1.568615918	2.424802726	0.993251773	-0.709276562	2	31	3	4	3	0.58	0	23.46	1	1	4	1	2	2	1
860	1298	48398	34711.41825	4.9	0	15.8	0	1.8	0	1.558	0	2007-2008	1.589235205	2.76000994	0.587786665	0.443402947	2	63	4	2	1	0.89	0	28.97	1	2	1	3	1	1	1
861	1299	48401	211889.9641	5.2	0	13	0	2	0	2.788	0	2007-2008	1.648658626	2.564949357	0.693147181	1.025324493	2	60	3	4	1	5	0	28.07	2	1	2	3	1	2	3
862	1302	48424	118015.9451	6.3	0	13.2	0	2	0	1.804	0	2007-2008	1.840549633	2.58021683	0.693147181	0.590006422	2	80	3	4	2	3.61	0	26.29	1	2	1	3	1	2	3
863	1303	48425	239318.0744	5.6	0	17.5	0	1.2	0	1.64	0	2007-2008	1.722766598	2.862200881	0.182321557	0.494696242	1	39	3	5	1	1.98	0	33.13	2	2	1	1	3	2	2
864	1305	48433	93496.98998	3.8	0	10.9	0	2.2	0	1.066	0	2007-2008	1.335001067	2.388762789	0.78845736	0.063913326	1	74	3	5	1	2.78	0	32.18	1	2	1	3	3	2	2
865	1306	48438	41042.90893	4.5	0	12.5	0	2.9	0	1.722	0	2007-2008	1.504077397	2.525728644	1.064710737	0.543486406	2	54	1	4	1	5	0	23.87	2	2	3	2	2	2	3
866	1307	48443	83956.42883	2.1	0	5.1	0	0.2	0	0.902	0	2007-2008	0.741937345	1.62924054	-1.609437912	-0.103140759	2	47	4	4	5	1.08	0	29.23	1	2	1	2	1	2	1
867	1309	48456	77632.56005	3.9	0	8	0	0.6	0	2.378	0	2007-2008	1.360976553	2.079441542	-0.510825624	0.866259798	1	38	2	2	1	1.16	0	29.3	1	2	2	1	1	1	1
868	1310	48458	65388.4768	5	0	10.2	0	0.8	0	1.066	0	2007-2008	1.609437912	2.32238772	-0.223143551	0.063913326	2	51	4	3	4	1.43	0	31.64	1	2	1	2	3	2	2
869	1312	48465	96403.9078	2.6	0	10.8	0	2.8	0	0.984	0	2007-2008	0.955511445	2.379546134	1.029619417	-0.016129382	2	30	4	3	5	3.86	0	26.41	1	2	3	1	1	2	3
870	1313	48471	195572.7205	4.5	0	14	0	2.9	0	1.066	0	2007-2008	1.504077397	2.63905733	1.064710737	0.063913326	2	67	3	2	1	1.71	0	28.27	1	2	1	3	1	1	2
871	1315	48478	66973.75199	2.3	0	3.7	0	0.4	0	0.902	0	2007-2008	0.832909123	1.30833282	-0.916290732	-0.103140759	1	25	4	2	6	0.36	0	25.51	1	2	1	1	1	1	1
872	1316	48485	61064.62984	5.9	0	23.1	0	3.6	0	2.132	0	2007-2008	1.774952351	3.139832618	1.280933845	0.757060506	1	28	4	2	6	0.5	0	31.8	1	1	2	1	3	1	1
873	1317	48488	83787.46707	4.6	0	3.1	0	1.1	0	2.214	0	2007-2008	1.526056303	1.131402111	0.09531018	0.794800834	2	28	2	2	5	0.34	0	26.67	1	1	2	1	1	1	1
874	1318	48496	57709.29493	7.1	0	39.6	0	2.8	0	1.394	0	2007-2008	1.960094784	3.678829118	1.029619417	0.332177312	1	58	4	4	1	5	0	27.98	1	2	2	2	1	2	3
875	1319	48504	76789.94898	4.3	0	55.7	0	9.5	0	1.23	0	2007-2008	1.458615023	4.019980147	2.251291799	0.207014169	2	70	3	2	2	1.01	0	20.78	1	2	2	3	2	1	1
876	1321	48522	166858.8741	3.9	0	10.3	0	7.3	0	0.902	0	2007-2008	1.360976553	2.332143895	1.987874348	-0.103140759	2	64	3	4	1	5	0	19.86	2	1	1	3	2	2	3
877	1322	48526	73083.87587	3.2	0	7.8	0	1.6	0	0.738	0	2007-2008	1.16315081	2.054123734	0.470003629	-0.303811454	1	44	1	1	5	0.62	0	24.2	1	2	2	2	2	1	1
878	1324	48541	177053.6864	1.5	0	2.5	0	0.4	0	0.328	0	2007-2008	0.405465108	0.916290732	-0.916290732	-1.114741671	2	37	3	5	1	5	0	23.42	2	2	3	1	2	2	3
879	1325	48549	54156.18902	5.6	0	22.6	0	2.7	0	1.476	0	2007-2008	1.722766598	3.117949906	0.993251773	0.389335726	1	42	4	4	1	0.97	0	18.72	1	2	4	2	2	2	1
880	1327	48557	16473.86249	2.7	0	13.7	0	2	0	0.82	0	2007-2008	0.993251773	2.617395833	0.693147181	-0.198450939	1	70	2	1	1	2.88	0	23.99	2	2	1	3	2	1	2
881	1328	48558	48108.32594	3.6	0	15.3	0	2.4	0	1.968	0	2007-2008	1.280933845	2.727852828	0.875468737	0.677017799	1	51	1	4	1	0.92	0	28.97	1	1	4	2	1	2	1
882	1330	48562	125178.8545	3.1	0	14.3	0	2	0	0.82	0	2007-2008	1.131402111	2.660259537	0.693147181	-0.198450939	1	76	3	5	1	3.65	0	27.47	2	2	4	3	1	2	3
883	1331	48576	72695.65538	6	0	18.2	0	2.9	0	1.066	0	2007-2008	1.791759469	2.901421594	1.064710737	0.063913326	2	67	3	3	1	0.86	0	32.27	1	2	2	3	3	2	1
884	1332	48579	94350.44118	2	0	10.2	0	0.8	0	1.23	0	2007-2008	0.693147181	2.32238772	-0.223143551	0.207014169	2	38	4	2	1	3.62	0	35.29	1	2	1	1	3	1	3
885	1333	48588	19498.64511	5.3	0	19.5	0	3.5	0	1.066	0	2007-2008	1.667706821	2.970414466	1.252762968	0.063913326	2	66	1	1	5	0.3	0	23.46	1	2	1	3	2	1	1
886	1334	48589	66825.78675	4.6	0	39.4	0	2.7	0	3.772	0	2007-2008	1.526056303	3.673765816	0.993251773	1.327605365	2	55	4	4	3	1.69	0	47.71	1	1	1	2	3	2	2
887	1335	48594	28410.71531	3.2	0	29.9	0	3.7	0	2.542	0	2007-2008	1.16315081	3.39785848	1.30833282	0.932951173	2	68	1	1	1	1.29	0	31.71	1	1	1	3	3	1	1
888	1338	48604	275709.1136	12.8	0	73.4	0	12	0	3.28	0	2007-2008	2.549445171	4.295923936	2.48490665	1.187843422	1	22	3	4	5	1.92	0	27.17	1	2	1	1	1	2	2
889	1340	48617	90517.58812	8.8	0	28.2	0	11.4	0	1.968	0	2007-2008	2.174751721	3.339321978	2.433613355	0.677017799	2	76	3	5	2	5	0	20.93	2	2	2	3	2	2	3
890	1341	48620	82419.99819	3.1	0	7.2	0	1	0	1.066	0	2007-2008	1.131402111	1.974081026	0	0.063913326	1	39	1	4	4	1.76	0	25.81	1	2	4	1	1	2	2
891	1343	48626	275632.4812	3.4	0	21.4	0	3.1	0	1.394	0	2007-2008	1.223775432	3.063390922	1.131402111	0.332177312	2	52	3	4	1	5	0	32.71	1	2	1	2	3	2	3
892	1347	48642	25107.16516	3.6	0	9.9	0	2.9	0	1.148	0	2007-2008	1.280933845	2.292534757	1.064710737	0.138021298	1	53	2	3	1	1.18	0	28.37	1	2	4	2	1	2	1
893	1348	48644	229839.847	6.8	0	12.7	0	2.5	0	0.984	0	2007-2008	1.916922612	2.541601993	0.916290732	-0.016129382	1	40	3	5	5	4.37	0	24.92	2	1	1	2	2	2	3
894	1349	48647	70395.90737	2.8	0	5	0	0.6	0	1.312	0	2007-2008	1.029619417	1.609437912	-0.510825624	0.271552691	1	44	4	2	3	0.19	0	26.44	1	1	1	2	1	1	1
895	1350	48648	19675.34155	4.6	0	19.8	0	1.8	0	1.558	0	2007-2008	1.526056303	2.985681938	0.587786665	0.443402947	1	61	4	2	1	1.64	0	21.89	1	2	3	3	2	1	2
896	1351	48650	99279.37909	4.1	0	14.7	0	0.9	0	1.394	0	2007-2008	1.410986974	2.687847494	-0.105360516	0.332177312	2	35	5	2	1	0.57	0	35.79	1	2	1	1	3	1	1
897	1352	48655	17456.67598	1.9	0	4.7	0	3.9	0	0.328	0	2007-2008	0.641853886	1.547562509	1.360976553	-1.114741671	2	61	2	4	1	5	0	23.6	2	1	1	3	2	2	3
898	1353	48660	73708.78373	2.3	0	6.4	0	0.5	0	1.558	0	2007-2008	0.832909123	1.85629799	-0.693147181	0.443402947	1	32	4	4	5	1.76	0	29.52	1	2	4	1	1	2	2
899	1354	48668	72576.02989	5.3	0	16.7	0	3.7	0	0.656	0	2007-2008	1.667706821	2.815408719	1.30833282	-0.42159449	2	80	3	3	1	1.28	0	27.31	2	2	1	3	1	2	1
900	1355	48670	87253.921	7	0	29.7	0	6.6	0	1.312	0	2007-2008	1.945910149	3.391147046	1.887069649	0.271552691	2	72	3	3	1	2.19	0	28.65	1	2	1	3	1	2	2
901	1360	48701	298016.7942	10.1	0	20.2	0	4.9	0	2.706	0	2007-2008	2.312535424	3.005682604	1.589235205	0.99547153	1	49	3	4	1	5	0	26.79	1	1	2	2	1	2	3
902	1361	48705	22491.37768	5.5	0	57.9	0	2.6	0	5.576	0	2007-2008	1.704748092	4.058717385	0.955511445	1.718471673	1	60	4	2	1	5	0	24.66	2	1	1	3	2	1	3
903	1362	48706	67658.87389	2.5	0	7.5	0	0.4	0	0.902	0	2007-2008	0.916290732	2.014903021	-0.916290732	-0.103140759	2	40	1	5	1	3.63	0	29.71	1	2	3	2	1	2	3
904	1363	48715	41570.13112	1.6	0	17.8	0	4.5	0	0.738	0	2007-2008	0.470003629	2.879198457	1.504077397	-0.303811454	2	73	1	1	2	1.73	0	27.65	2	2	2	3	1	1	2
905	1365	48721	197361.4519	3.9	0	37.8	0	1.8	0	1.066	0	2007-2008	1.360976553	3.632309103	0.587786665	0.063913326	2	39	3	3	6	2.22	0	33.91	1	2	1	1	3	2	2
906	1366	48722	234038.2127	3.5	0	6.2	0	0.4	0	1.64	0	2007-2008	1.252762968	1.824549292	-0.916290732	0.494696242	2	28	3	5	1	4.83	0	23.98	2	2	2	1	2	2	3
907	1368	48729	109340.4297	6.7	0	44.4	0	3.3	0	1.394	0	2007-2008	1.902107526	3.793239469	1.193922468	0.332177312	1	80	3	4	1	1.75	0	29.84	2	2	2	3	1	2	2
908	1369	48740	42175.47587	6.5	0	172	0	15.5	0	4.51	0	2007-2008	1.871802177	5.147494477	2.740840024	1.506297154	2	64	4	2	6	0.73	0	26.66	1	1	2	3	1	1	1
909	1370	48751	34251.54701	6.1	0	8.9	0	2.4	0	0.902	0	2007-2008	1.808288771	2.186051277	0.875468737	-0.103140759	2	52	1	3	1	5	0	38.4	2	1	1	2	3	2	3
910	1373	48765	79581.80417	3.1	0	5.6	0	0.5	0	1.968	0	2007-2008	1.131402111	1.722766598	-0.693147181	0.677017799	2	54	5	3	1	1.17	1	34.52	1	2	4	2	3	2	1
911	1375	48772	260081.4234	2.7	0	10.2	0	2.4	0	0.492	0	2007-2008	0.993251773	2.32238772	0.875468737	-0.709276562	2	39	3	5	1	5	0	19.99	2	2	2	1	2	2	3
912	1377	48776	96096.34682	5.2	0	20.1	0	3.9	0	1.476	0	2007-2008	1.648658626	3.000719815	1.360976553	0.389335726	1	35	1	2	1	0.65	0	31.6	1	2	4	1	3	1	1
913	1378	48780	136113.4075	4.2	0	10.8	0	1.9	0	1.394	0	2007-2008	1.435084525	2.379546134	0.641853886	0.332177312	1	27	1	2	1	0.94	0	35.57	1	2	2	1	3	1	1
914	1379	48784	91716.98847	2.8	0	5.7	0	0.9	0	0.984	0	2007-2008	1.029619417	1.740466175	-0.105360516	-0.016129382	2	80	3	3	2	2.06	0	34.29	1	2	2	3	3	2	2
915	1380	48786	60306.36154	4.7	0	11.3	0	1.2	0	0.492	0	2007-2008	1.547562509	2.424802726	0.182321557	-0.709276562	1	69	3	3	1	2.42	1	41.92	1	2	2	3	3	2	2
916	1381	48791	50115.99437	1.9	0	5	0	0.5	0	0.902	0	2007-2008	0.641853886	1.609437912	-0.693147181	-0.103140759	2	38	2	4	1	3.52	0	32.02	2	1	1	1	3	2	3
917	1382	48813	41327.90731	6.3	0	33.7	0	2.7	0	1.476	0	2007-2008	1.840549633	3.517497837	0.993251773	0.389335726	1	80	3	3	2	2.6	0	31.47	1	2	2	3	3	2	2
918	1385	48823	169645.6129	7	0	25.1	0	3.7	0	2.214	0	2007-2008	1.945910149	3.222867846	1.30833282	0.794800834	2	60	3	5	1	5	0	29.69	1	1	4	3	1	2	3
919	1386	48826	53465.574	2.7	0	14.3	0	1	0	1.312	0	2007-2008	0.993251773	2.660259537	0	0.271552691	1	71	3	3	1	2.14	0	33.69	1	2	2	3	3	2	2
920	1387	48827	115218.5947	5.6	0	15.5	0	1.5	0	1.23	0	2007-2008	1.722766598	2.740840024	0.405465108	0.207014169	2	54	3	5	2	2.59	0	36	1	1	1	2	3	2	2
921	1388	48830	118007.1627	3.2	0	9.7	0	2.5	0	0.82	0	2007-2008	1.16315081	2.272125886	0.916290732	-0.198450939	1	45	3	4	5	1.06	0	39.07	1	2	1	2	3	2	1
922	1389	48833	107062.2779	4.5	0	50.3	0	1.4	0	1.312	0	2007-2008	1.504077397	3.918005077	0.336472237	0.271552691	2	71	3	2	2	3.08	0	32.09	2	2	1	3	3	1	2
923	1390	48837	65164.54575	3.1	0	14.6	0	2.4	0	1.476	0	2007-2008	1.131402111	2.681021529	0.875468737	0.389335726	1	20	4	4	5	2.42	0	20.3	2	1	1	1	2	2	2
924	1391	48838	120773.842	2.9	0	6.1	0	2.2	0	0.902	0	2007-2008	1.064710737	1.808288771	0.78845736	-0.103140759	1	31	2	2	6	0.34	0	21.31	1	2	3	1	2	1	1
925	1392	48842	251954.8571	2.1	0	1.2	0	0.4	0	0.058	1	2007-2008	0.741937345	0.182321557	-0.916290732	-2.847312268	1	26	5	5	5	0.78	0	24.51	1	2	1	1	2	2	1
926	1393	48846	47849.13309	4.4	0	28	0	2.3	0	1.312	0	2007-2008	1.481604541	3.33220451	0.832909123	0.271552691	2	51	1	1	1	1.16	0	29.8	2	2	1	2	1	1	1
927	1394	48871	89817.59627	3.4	0	12.1	0	1.6	0	1.394	0	2007-2008	1.223775432	2.493205453	0.470003629	0.332177312	2	80	3	4	3	2.31	0	24.43	2	2	2	3	2	2	2
928	1396	48878	272197.0989	5	0	10.3	0	1.5	0	0.738	0	2007-2008	1.609437912	2.332143895	0.405465108	-0.303811454	2	21	3	4	5	5	0	26.53	1	1	4	1	1	2	3
929	1397	48887	34160.17107	4	0	45	0	5.6	0	1.64	0	2007-2008	1.386294361	3.80666249	1.722766598	0.494696242	1	72	4	2	1	3.07	0	25.81	2	2	3	3	1	1	2
930	1399	48901	180351.9484	4.5	0	19.9	0	2.2	0	1.394	0	2007-2008	1.504077397	2.990719732	0.78845736	0.332177312	1	34	3	4	6	5	0	32.58	1	2	4	1	3	2	3
931	1400	48902	90963.05945	5.1	0	24.2	0	4.5	0	2.296	0	2007-2008	1.62924054	3.186352633	1.504077397	0.831168478	1	30	2	5	4	5	0	23.94	2	2	1	1	2	2	3
932	1403	48919	63031.65712	4.2	0	28.6	0	4.4	0	1.476	0	2007-2008	1.435084525	3.353406718	1.481604541	0.389335726	1	28	4	2	1	1.45	0	40.06	1	1	4	1	3	1	2
933	1404	48938	271257.4277	3	0	11.7	0	9.2	0	0.82	0	2007-2008	1.098612289	2.459588842	2.219203484	-0.198450939	2	28	3	5	6	4.32	0	27.51	2	1	1	1	1	2	3
934	1405	48939	46758.75215	7.5	0	24.6	0	5.7	0	1.476	0	2007-2008	2.014903021	3.202746443	1.740466175	0.389335726	2	80	2	5	3	2.25	0	25.02	2	1	1	3	1	2	2
935	1407	48948	128477.9574	1.6	0	6.5	0	0.5	0	0.574	0	2007-2008	0.470003629	1.871802177	-0.693147181	-0.555125883	2	64	3	4	3	5	0	20.57	2	1	1	3	2	2	3
936	1408	48949	84429.09159	5.6	0	7.6	0	2.1	0	0.984	0	2007-2008	1.722766598	2.028148247	0.741937345	-0.016129382	1	51	3	4	1	1.42	0	30.7	1	2	1	2	3	2	2
937	1409	48953	93062.19143	5.3	0	14.9	0	2.4	0	1.64	0	2007-2008	1.667706821	2.701361213	0.875468737	0.494696242	2	56	3	3	1	1.98	0	42.71	1	2	1	2	3	2	2
938	1411	48962	223566.1929	4.5	0	25.9	0	4	0	0.574	0	2007-2008	1.504077397	3.254242969	1.386294361	-0.555125883	1	64	5	2	1	2.05	0	34.61	1	2	1	3	3	1	2
939	1414	48979	71285.0811	6.7	0	10.4	0	3.1	0	1.312	0	2007-2008	1.902107526	2.341805806	1.131402111	0.271552691	1	33	3	2	5	1.19	0	25.99	1	2	4	1	1	1	1
940	1415	48987	96654.83592	2	0	2.6	0	0.6	0	0.41	0	2007-2008	0.693147181	0.955511445	-0.510825624	-0.891598119	2	49	1	2	5	0.7	0	19.21	1	1	1	2	2	1	1
941	1417	49010	233536.6076	4.5	0	7.6	0	0.9	0	0.82	0	2007-2008	1.504077397	2.028148247	-0.105360516	-0.198450939	2	32	3	5	1	5	0	28.8	1	1	1	1	1	2	3
942	1419	49018	225572.2005	3.1	0	15.9	0	1.1	0	1.476	0	2007-2008	1.131402111	2.766319109	0.09531018	0.389335726	1	35	3	4	5	5	0	27.61	1	1	1	1	1	2	3
943	1422	49028	33860.39456	4.8	0	15.9	0	2.9	0	1.968	0	2007-2008	1.568615918	2.766319109	1.064710737	0.677017799	1	60	4	5	1	5	0	21.54	1	1	4	3	2	2	3
944	1423	49035	194089.7993	4.3	0	18	0	0.9	0	1.066	0	2007-2008	1.458615023	2.890371758	-0.105360516	0.063913326	2	60	3	5	1	5	0	36.67	1	1	1	3	3	2	3
945	1424	49038	204240.6308	8.1	0	31.1	0	2.3	0	4.182	0	2007-2008	2.091864062	3.437207819	0.832909123	1.430789601	2	31	3	5	1	5	0	22.45	1	2	1	1	2	2	3
946	1427	49045	78202.23328	6.3	0	10.3	0	3.5	0	0.82	0	2007-2008	1.840549633	2.332143895	1.252762968	-0.198450939	1	40	1	2	1	0.58	0	32.8	2	2	1	2	3	1	1
947	1428	49047	371594.1648	1.9	0	16.8	0	2.8	0	1.968	0	2007-2008	0.641853886	2.821378886	1.029619417	0.677017799	2	25	3	5	1	5	0	20	2	2	1	1	2	2	3
948	1431	49061	119266.7742	3.5	0	12.1	0	1.9	0	0.492	0	2007-2008	1.252762968	2.493205453	0.641853886	-0.709276562	2	76	3	4	1	5	0	24.17	2	1	2	3	2	2	3
949	1432	49066	207765.9795	3.8	0	12.5	0	2.5	0	1.312	0	2007-2008	1.335001067	2.525728644	0.916290732	0.271552691	1	60	3	5	1	5	0	21.89	2	2	1	3	2	2	3
950	1433	49070	337400.9843	3	0	25.8	0	2.3	0	1.23	0	2007-2008	1.098612289	3.250374492	0.832909123	0.207014169	1	27	3	3	5	2.45	0	27.48	1	1	4	1	1	2	2
951	1434	49075	36058.61608	4.3	0	8.8	0	1.4	0	0.902	0	2007-2008	1.458615023	2.174751721	0.336472237	-0.103140759	2	63	4	4	3	1.32	0	35.49	1	1	3	3	3	2	2
952	1438	49084	68461.7133	3.9	0	11.6	0	1.8	0	0.738	0	2007-2008	1.360976553	2.451005098	0.587786665	-0.303811454	1	80	3	3	2	5	0	27.21	1	2	2	3	1	2	3
953	1440	49092	57928.88068	3.5	0	17.5	0	1.6	0	0.574	0	2007-2008	1.252762968	2.862200881	0.470003629	-0.555125883	1	80	3	5	1	5	0	24.42	1	2	1	3	2	2	3
954	1441	49095	166858.8741	4.6	0	10	0	1.3	0	0.902	0	2007-2008	1.526056303	2.302585093	0.262364264	-0.103140759	2	66	3	4	1	2.86	0	36.28	2	1	1	3	3	2	2
955	1442	49099	262001.6936	1.7	0	4.6	0	1.3	0	0.492	0	2007-2008	0.530628251	1.526056303	0.262364264	-0.709276562	2	21	3	4	1	2.14	0	35.05	1	2	2	1	3	2	2
956	1443	49100	91721.04853	4.4	0	27.2	0	5.4	0	1.558	0	2007-2008	1.481604541	3.303216973	1.686398954	0.443402947	1	80	3	3	2	3.37	1	27.02	1	2	1	3	1	2	2
957	1444	49101	73091.92351	1	0	4.3	0	0.3	0	1.394	0	2007-2008	0	1.458615023	-1.203972804	0.332177312	2	30	1	1	1	0.6	0	33.56	1	1	3	1	3	1	1
958	1445	49103	36629.67407	3.3	0	10.2	0	0.4	0	0.82	0	2007-2008	1.193922468	2.32238772	-0.916290732	-0.198450939	2	51	1	4	3	3.92	0	19.76	2	2	1	2	2	2	3
959	1446	49106	91885.9387	2.5	0	5	0	1.5	0	0.492	0	2007-2008	0.916290732	1.609437912	0.405465108	-0.709276562	2	65	3	4	3	1.25	1	36.65	2	1	1	3	3	2	1
960	1448	49116	95685.90379	6.4	0	44.5	0	3.5	0	3.936	0	2007-2008	1.85629799	3.795489189	1.252762968	1.370164979	1	74	3	5	1	5	0	21.92	2	1	1	3	2	2	3
961	1449	49120	160632.4647	11.1	0	24.9	0	6.5	0	3.444	0	2007-2008	2.406945108	3.214867803	1.871802177	1.236633587	2	60	3	3	3	3.13	0	21.47	1	2	1	3	2	2	2
962	1450	49129	337434.82	4.4	0	12.7	0	4.6	0	1.476	0	2007-2008	1.481604541	2.541601993	1.526056303	0.389335726	1	38	3	4	1	4.01	0	30.55	2	2	1	1	3	2	3
963	1456	49177	17512.46275	2.3	0	0.8	0	0.2	0	1.066	0	2007-2008	0.832909123	-0.223143551	-1.609437912	0.063913326	2	63	1	2	3	2.39	0	43.14	2	2	4	3	3	1	2
964	1458	49184	59698.58636	2.6	0	16	0	1.6	0	0.574	0	2007-2008	0.955511445	2.772588722	0.470003629	-0.555125883	1	44	2	1	1	3.33	0	22.61	2	2	2	2	2	1	2
965	1460	49187	29690.5703	4.3	0	30.5	0	2.2	0	1.394	0	2007-2008	1.458615023	3.417726684	0.78845736	0.332177312	1	76	3	2	2	1.2	0	27.88	1	1	1	3	1	1	1
966	1461	49189	273901.9241	7.8	0	53.1	0	5.3	0	2.378	0	2007-2008	2.054123734	3.972176928	1.667706821	0.866259798	1	41	3	3	1	5	0	30.73	1	1	2	2	3	2	3
967	1462	49194	93033.18122	8.9	0	36.4	0	3	0	1.886	0	2007-2008	2.186051277	3.594568775	1.098612289	0.634458184	1	41	4	5	1	5	0	33.47	2	1	1	2	3	2	3
968	1464	49198	30938.53504	4.1	0	17.6	0	1.5	0	0.902	0	2007-2008	1.410986974	2.867898902	0.405465108	-0.103140759	1	79	3	1	2	1.18	0	20.23	2	1	4	3	2	1	1
969	1466	49208	83956.42883	1.7	0	5.9	0	0.9	0	0.492	0	2007-2008	0.530628251	1.774952351	-0.105360516	-0.709276562	2	41	4	4	4	1.61	0	32.76	1	2	1	2	3	2	2
970	1467	49216	44345.41715	4.5	0	14.9	0	3.3	0	1.64	0	2007-2008	1.504077397	2.701361213	1.193922468	0.494696242	2	36	1	4	1	5	0	27.32	2	2	4	1	1	2	3
971	1468	49221	285101.5457	6.7	0	12.1	0	3.5	0	1.23	0	2007-2008	1.902107526	2.493205453	1.252762968	0.207014169	1	27	3	4	5	5	0	24.02	1	1	4	1	2	2	3
972	1469	49225	266118.8686	4.3	0	10.5	0	1.4	0	0.738	0	2007-2008	1.458615023	2.351375257	0.336472237	-0.303811454	2	25	3	5	5	5	0	26.63	1	2	1	1	1	2	3
973	1470	49228	26036.92298	5.5	0	16	0	2.4	0	1.64	0	2007-2008	1.704748092	2.772588722	0.875468737	0.494696242	1	52	2	4	4	2.35	0	28.32	1	2	3	2	1	2	2
974	1471	49229	234036.9142	7.5	0	15	0	3.2	0	1.722	0	2007-2008	2.014903021	2.708050201	1.16315081	0.543486406	1	24	3	5	5	2.4	0	28.47	1	1	1	1	1	2	2
975	1472	49230	87636.50398	1.3	0	10.4	0	1.4	0	0.656	0	2007-2008	0.262364264	2.341805806	0.336472237	-0.42159449	2	49	2	1	1	0.4	0	29.58	2	2	1	2	1	1	1
976	1473	49235	59397.87113	5.9	0	33.9	0	6.2	0	2.46	0	2007-2008	1.774952351	3.523415014	1.824549292	0.90016135	1	40	2	1	1	1.24	0	31.12	1	2	4	2	3	1	1
977	1474	49236	111237.6501	3.4	0	5.8	0	0.6	0	1.804	0	2007-2008	1.223775432	1.757857918	-0.510825624	0.590006422	2	32	4	5	5	5	0	27.67	2	2	1	1	1	2	3
978	1475	49238	71774.43348	4.6	0	19.3	0	7.9	0	1.23	0	2007-2008	1.526056303	2.960105096	2.066862759	0.207014169	1	32	4	4	6	5	0	23.05	2	2	2	1	2	2	3
979	1476	49241	207890.6011	7.4	0	24.7	0	2	0	2.46	0	2007-2008	2.00148	3.206803244	0.693147181	0.90016135	1	35	5	5	1	5	0	22.36	2	2	4	1	2	2	3
980	1477	49247	110237.5525	7.2	0	23.8	0	3.9	0	1.968	0	2007-2008	1.974081026	3.169685581	1.360976553	0.677017799	2	74	3	5	1	5	0	32.25	1	2	1	3	3	2	3
981	1479	49252	334300.5032	6.1	0	23.4	0	3.2	0	3.198	0	2007-2008	1.808288771	3.152736022	1.16315081	1.162525614	1	34	3	5	1	5	0	34.11	1	2	1	1	3	2	3
982	1481	49259	428765.1283	5.3	0	10.1	0	1.1	0	1.394	0	2007-2008	1.667706821	2.312535424	0.09531018	0.332177312	2	45	3	1	1	5	0	24.16	1	2	2	2	2	1	3
983	1482	49260	112014.703	7.1	0	16.2	0	3.6	0	2.378	0	2007-2008	1.960094784	2.785011242	1.280933845	0.866259798	1	25	3	3	6	0.97	0	32.52	1	1	1	1	3	2	1
984	1483	49265	78308.93638	6.6	0	23.3	0	2.8	0	3.608	0	2007-2008	1.887069649	3.148453361	1.029619417	1.283153602	2	46	1	1	1	0.7	0	22.46	1	1	2	2	2	1	1
985	1484	49269	125080.7082	2.8	0	18.7	0	3	0	1.804	0	2007-2008	1.029619417	2.928523524	1.098612289	0.590006422	1	39	4	3	1	2.03	0	28.15	1	1	2	1	1	2	2
986	1485	49275	160315.415	1.6	0	3.3	0	0.3	0	0.41	0	2007-2008	0.470003629	1.193922468	-1.203972804	-0.891598119	2	30	3	4	1	1.89	0	31.02	1	2	4	1	3	2	2
987	1486	49280	64968.50664	5.1	0	19.3	0	1.9	0	1.722	0	2007-2008	1.62924054	2.960105096	0.641853886	0.543486406	2	52	4	5	3	2.48	0	40.65	1	2	1	2	3	2	2
988	1489	49298	267879.8827	5.6	0	28.7	0	9	0	1.476	0	2007-2008	1.722766598	3.356897123	2.197224577	0.389335726	2	23	3	5	5	0.96	0	21.75	2	2	2	1	2	2	1
989	1490	49304	86093.58818	6.8	0	19.5	0	1.9	0	1.968	0	2007-2008	1.916922612	2.970414466	0.641853886	0.677017799	1	34	1	2	5	0.44	0	23.49	1	2	4	1	2	1	1
990	1494	49315	92915.19377	2.1	0	22.1	0	4.2	0	0.902	0	2007-2008	0.741937345	3.095577609	1.435084525	-0.103140759	2	23	4	5	5	0.57	0	29.68	2	1	1	1	1	2	1
991	1496	49322	68857.76439	2.5	0	5.3	0	1.2	0	0.656	0	2007-2008	0.916290732	1.667706821	0.182321557	-0.42159449	2	30	1	4	1	1.45	0	40.19	2	1	4	1	3	2	2
992	1497	49324	43488.67543	4.2	0	22.4	0	2.6	0	1.476	0	2007-2008	1.435084525	3.109060959	0.955511445	0.389335726	1	58	1	1	1	0.97	0	27.2	2	1	3	2	1	1	1
993	1498	49328	214571.4829	2.1	0	8.3	0	1.1	0	1.23	0	2007-2008	0.741937345	2.116255515	0.09531018	0.207014169	2	21	3	3	5	3.96	0	37.49	1	2	4	1	3	2	3
994	1500	49333	42024.59094	3	0	10	0	1.1	0	0.328	0	2007-2008	1.098612289	2.302585093	0.09531018	-1.114741671	1	80	3	1	1	1.31	0	27.08	2	2	1	3	1	1	2
995	1501	49338	33478.32461	1.8	0	4.9	0	0.6	0	0.902	0	2007-2008	0.587786665	1.589235205	-0.510825624	-0.103140759	2	53	1	1	3	0	0	26.02	1	2	4	2	1	1	1
996	1502	49351	232244.8723	6.7	0	15.7	0	2.2	0	1.23	0	2007-2008	1.902107526	2.753660712	0.78845736	0.207014169	1	31	3	3	1	2.36	0	23.44	2	2	2	1	2	2	2
997	1503	49355	54318.07033	3.9	0	12	0	1.4	0	1.23	0	2007-2008	1.360976553	2.48490665	0.336472237	0.207014169	1	32	3	4	3	1.79	0	21.49	1	1	1	1	2	2	2
998	1504	49358	59318.66071	2.2	0	6.6	0	0.6	0	0.656	0	2007-2008	0.78845736	1.887069649	-0.510825624	-0.42159449	2	29	2	2	5	0.47	0	21.34	1	2	3	1	2	1	1
999	1506	49363	172320.5335	4.2	0	9.2	0	0.7	0	0.984	0	2007-2008	1.435084525	2.219203484	-0.356674944	-0.016129382	1	62	3	5	1	5	1	23.3	2	1	2	3	2	2	3
1000	1510	49401	344263.938	3.8	0	12.1	0	1.6	0	1.394	0	2007-2008	1.335001067	2.493205453	0.470003629	0.332177312	2	57	3	4	3	3.85	0	36.07	2	2	1	2	3	2	3
1001	1511	49404	95709.92305	4.3	0	13.1	0	1	0	1.804	0	2007-2008	1.458615023	2.57261223	0	0.590006422	2	44	3	4	3	0.58	0	38.48	1	2	4	2	3	2	1
1002	1512	49405	166447.6486	3.7	0	11	0	1.5	0	0.984	0	2007-2008	1.30833282	2.397895273	0.405465108	-0.016129382	1	61	3	3	1	4.36	0	41.69	2	2	1	3	3	2	3
1003	1514	49416	205736.3551	2.8	0	21.4	0	4.6	0	0.984	0	2007-2008	1.029619417	3.063390922	1.526056303	-0.016129382	1	61	3	5	1	4.75	0	36.37	2	2	1	3	3	2	3
1004	1516	49428	72208.08139	5.7	0	13.7	0	5.9	0	1.558	0	2007-2008	1.740466175	2.617395833	1.774952351	0.443402947	1	36	3	3	1	0.58	0	33.62	1	2	1	1	3	2	1
1005	1517	49437	20496.74422	6.1	0	41.9	0	1.6	0	3.116	0	2007-2008	1.808288771	3.735285827	0.470003629	1.136550128	1	64	4	2	3	1.73	0	41.03	1	1	1	3	3	1	2
1006	1518	49450	112384.5353	2	0	7.3	0	0.4	0	0.82	0	2007-2008	0.693147181	1.987874348	-0.916290732	-0.198450939	1	23	1	1	5	0.96	0	31.28	1	2	3	1	3	1	1
1007	1519	49457	92497.30354	5.7	0	16.9	0	7.2	0	1.23	0	2007-2008	1.740466175	2.827313622	1.974081026	0.207014169	2	39	3	4	3	1.18	0	17.44	1	2	1	1	2	2	1
1008	1520	49458	54573.56718	2.4	0	7	0	1	0	1.394	0	2007-2008	0.875468737	1.945910149	0	0.332177312	2	35	1	3	4	0.18	0	36.35	1	1	1	1	3	2	1
1009	1521	49460	284911.0708	5.8	0	12.1	0	1	0	1.23	0	2007-2008	1.757857918	2.493205453	0	0.207014169	1	32	3	3	1	5	0	23.27	1	2	4	1	2	2	3
1010	1522	49462	225342.5903	4.2	0	6.3	0	1.1	0	1.64	0	2007-2008	1.435084525	1.840549633	0.09531018	0.494696242	2	20	3	2	5	0.71	0	73.43	1	2	1	1	3	1	1
1011	1523	49465	59777.11424	2.8	0	21.1	0	2.1	0	1.394	0	2007-2008	1.029619417	3.04927304	0.741937345	0.332177312	2	43	1	2	3	5	0	28.67	2	1	1	2	1	1	3
1012	1524	49472	76231.34021	3.2	0	15.7	0	4.1	0	1.066	0	2007-2008	1.16315081	2.753660712	1.410986974	0.063913326	2	23	1	5	5	0.1	0	38.32	2	1	2	1	3	2	1
1013	1527	49489	417089.0019	5.6	0	9.3	0	2.1	0	1.394	0	2007-2008	1.722766598	2.2300144	0.741937345	0.332177312	2	55	3	3	1	5	0	29.28	2	1	2	2	1	2	3
1014	1528	49492	86871.24161	5.9	0	36.9	0	2.9	0	3.28	0	2007-2008	1.774952351	3.608211551	1.064710737	1.187843422	1	51	4	4	1	5	0	22.95	2	1	1	2	2	2	3
1015	1529	49505	36120.68191	3.8	0	15.6	0	2.3	0	0.82	0	2007-2008	1.335001067	2.747270914	0.832909123	-0.198450939	1	80	2	5	2	4.9	0	26.55	2	1	2	3	1	2	3
1016	1531	49507	14283.06723	2.9	0	7.1	0	1.3	0	1.066	0	2007-2008	1.064710737	1.960094784	0.262364264	0.063913326	2	60	2	2	2	1.75	0	34.39	2	2	3	3	3	1	2
1017	1532	49516	83584.64831	3.7	0	40.9	0	8.3	0	1.558	0	2007-2008	1.30833282	3.711130063	2.116255515	0.443402947	1	44	4	5	1	5	0	29.86	1	1	1	2	1	2	3
1018	1534	49530	56736.07511	3.6	0	7.1	0	1.2	0	0.738	0	2007-2008	1.280933845	1.960094784	0.182321557	-0.303811454	1	40	1	1	1	0.39	0	24.78	1	2	4	2	2	1	1
1019	1536	49557	90817.6998	5.1	0	15.8	0	3.7	0	1.394	0	2007-2008	1.62924054	2.76000994	1.30833282	0.332177312	2	72	3	3	1	5	0	28.99	1	2	1	3	1	2	3
1020	1538	49564	233155.0996	4.1	0	13	0	6.2	0	0.738	0	2007-2008	1.410986974	2.564949357	1.824549292	-0.303811454	1	26	3	5	5	5	0	25.81	1	1	1	1	1	2	3
1021	1539	49570	48648.49964	3.7	0	6.9	0	0.7	0	0.656	0	2007-2008	1.30833282	1.931521412	-0.356674944	-0.42159449	2	34	2	4	5	1.69	0	20.01	2	2	2	1	2	2	2
1022	1540	49571	19468.8499	4.7	0	15.4	0	2.7	0	1.23	0	2007-2008	1.547562509	2.734367509	0.993251773	0.207014169	1	65	2	5	1	1.23	0	28	2	1	1	3	1	2	1
1023	1541	49585	97875.17979	2.1	0	6.3	0	1.5	0	0.41	0	2007-2008	0.741937345	1.840549633	0.405465108	-0.891598119	1	78	5	1	1	3.39	0	26.14	1	2	1	3	1	1	2
1024	1542	49589	320478.935	6.4	0	16.2	0	0.6	0	1.476	0	2007-2008	1.85629799	2.785011242	-0.510825624	0.389335726	2	50	3	2	1	3.92	0	38.45	1	1	3	2	3	1	3
1025	1543	49599	356551.1079	4.6	0	13.5	0	2.4	0	1.066	0	2007-2008	1.526056303	2.602689685	0.875468737	0.063913326	1	41	3	5	1	5	0	30.73	2	2	3	2	3	2	3
1026	1544	49600	254773.9513	5.6	0	20.2	0	5.5	0	1.066	0	2007-2008	1.722766598	3.005682604	1.704748092	0.063913326	1	23	3	4	1	2.18	0	28.56	1	2	1	1	1	2	2
1027	1546	49612	216503.0315	5.1	0	14.9	0	3.1	0	0.738	0	2007-2008	1.62924054	2.701361213	1.131402111	-0.303811454	1	46	3	5	5	4.81	0	25.14	2	1	1	2	1	2	3
1028	1549	49624	76548.54593	2.4	0	7.4	0	0.7	0	1.64	0	2007-2008	0.875468737	2.00148	-0.356674944	0.494696242	2	50	3	3	5	1	0	38.01	1	1	2	2	3	2	1
1029	1550	49643	251954.8571	9.7	0	35.4	0	2.4	0	2.706	0	2007-2008	2.272125886	3.56671182	0.875468737	0.99547153	1	22	3	4	5	1.96	0	27.21	2	2	1	1	1	2	2
1030	1552	49664	66759.97231	6.1	0	20.5	0	1.7	0	2.788	0	2007-2008	1.808288771	3.020424886	0.530628251	1.025324493	2	57	4	2	4	1.26	0	30.62	1	2	1	2	3	1	1
1031	1554	49684	198275.3243	5.8	0	49.7	0	2.4	0	23.288	0	2007-2008	1.757857918	3.906004933	0.875468737	3.147938206	2	39	3	2	1	2.71	0	31.47	2	2	3	1	3	1	2
1032	1555	49713	94350.44118	4.7	0	16	0	1.3	0	1.394	0	2007-2008	1.547562509	2.772588722	0.262364264	0.332177312	2	35	4	5	3	2.91	0	18.2	2	2	1	1	2	2	2
1033	1556	49725	271892.7362	1.7	0	13.3	0	1.3	0	0.738	0	2007-2008	0.530628251	2.587764035	0.262364264	-0.303811454	2	56	5	3	1	4.38	1	32.65	1	2	2	2	3	2	3
1034	1559	49742	45661.75143	2.8	0	14.6	0	0.8	0	0.738	0	2007-2008	1.029619417	2.681021529	-0.223143551	-0.303811454	2	51	1	2	6	1.29	0	29.28	2	2	1	2	1	1	1
1035	1560	49744	111012.3966	10.4	0	6	0	0.5	0	4.1	0	2007-2008	2.341805806	1.791759469	-0.693147181	1.410986974	2	39	3	2	1	0.68	0	32.17	1	2	1	1	3	1	1
1036	1561	49745	45090.0635	7.3	0	20.5	0	1.8	0	1.23	0	2007-2008	1.987874348	3.020424886	0.587786665	0.207014169	1	79	3	4	1	0.96	1	31.91	2	1	1	3	3	2	1
1037	1564	49762	75227.22361	6.1	0	19.1	0	3.2	0	0.902	0	2007-2008	1.808288771	2.949688335	1.16315081	-0.103140759	1	44	3	4	1	0.83	0	27.01	1	2	4	2	1	2	1
1038	1565	49768	302301.5029	3.4	0	10.6	0	1.1	0	1.394	0	2007-2008	1.223775432	2.360854001	0.09531018	0.332177312	2	36	3	4	1	5	0	19.19	1	1	2	1	2	2	3
1039	1566	49772	77699.57867	4.9	0	38.9	0	4.4	0	1.558	0	2007-2008	1.589235205	3.660994251	1.481604541	0.443402947	1	80	3	3	2	1.72	0	31.85	1	1	4	3	3	2	2
1040	1567	49773	291864.3333	3.1	0	10.6	0	1.9	0	1.23	0	2007-2008	1.131402111	2.360854001	0.641853886	0.207014169	1	57	3	5	3	3.28	1	24.6	1	1	2	2	2	2	2
1041	1568	49775	71608.42283	2.9	0	6.9	0	1	0	0.82	0	2007-2008	1.064710737	1.931521412	0	-0.198450939	2	23	1	2	5	1.27	0	20.98	1	1	1	1	2	1	1
1042	1569	49788	275802.3012	7.5	0	67.4	0	2.4	0	1.64	0	2007-2008	2.014903021	4.210645018	0.875468737	0.494696242	1	41	3	3	1	3.78	0	28.41	1	1	4	2	1	2	3
1043	1571	49799	70542.39129	2.8	0	12	0	1.4	0	0.984	0	2007-2008	1.029619417	2.48490665	0.336472237	-0.016129382	2	69	3	1	2	1.07	0	27.19	1	2	1	3	1	1	1
1044	1573	49811	197361.4519	1.7	0	9.4	0	0.3	0	0.984	0	2007-2008	0.530628251	2.240709689	-1.203972804	-0.016129382	2	34	3	3	1	2.73	0	18.04	2	2	4	1	2	2	2
1045	1574	49815	54344.28196	6.3	0	24.2	0	2.3	0	2.214	0	2007-2008	1.840549633	3.186352633	0.832909123	0.794800834	2	78	3	1	1	1.7	0	31.6	2	2	1	3	3	1	2
1046	1575	49819	99279.37909	2.4	0	9.1	0	1.1	0	0.902	0	2007-2008	0.875468737	2.208274414	0.09531018	-0.103140759	2	37	3	4	3	0.91	0	30.5	1	2	3	1	3	2	1
1047	1576	49821	45685.32635	10	0	59.4	0	7	0	4.92	0	2007-2008	2.302585093	4.084294226	1.945910149	1.593308531	1	72	4	1	2	0.94	0	25.54	1	1	1	3	1	1	1
1048	1577	49843	24483.51295	2.6	0	10.8	0	1.2	0	0.902	0	2007-2008	0.955511445	2.379546134	0.182321557	-0.103140759	1	73	1	1	2	1.42	0	23.43	1	2	1	3	2	1	2
1049	1578	49848	165318.3878	2.7	0	5.9	0	1	0	0.82	0	2007-2008	0.993251773	1.774952351	0	-0.198450939	1	20	3	2	6	0.19	0	24.38	1	2	1	1	2	1	1
1050	1580	49859	96299.76634	1.5	0	1.7	0	0.4	0	0.41	0	2007-2008	0.405465108	0.530628251	-0.916290732	-0.891598119	1	20	2	2	5	0.66	0	20.95	1	2	4	1	2	1	1
1051	1581	49868	201793.2177	2.9	0	18.5	0	1.9	0	2.378	0	2007-2008	1.064710737	2.917770732	0.641853886	0.866259798	1	40	5	5	1	5	0	24.22	1	2	1	2	2	2	3
1052	1582	49871	164373.595	5.1	0	19	0	2.3	0	1.886	0	2007-2008	1.62924054	2.944438979	0.832909123	0.634458184	2	63	3	2	1	1.45	0	32.25	1	2	1	3	3	1	2
1053	1584	49875	61945.28883	5.5	0	17	0	2	0	1.394	0	2007-2008	1.704748092	2.833213344	0.693147181	0.332177312	2	57	4	2	6	1.35	0	32.27	1	2	1	2	3	1	2
1054	1586	49879	80774.43426	5	0	15.4	0	1.8	0	1.312	0	2007-2008	1.609437912	2.734367509	0.587786665	0.271552691	1	58	3	4	1	1.29	0	32.82	1	2	4	2	3	2	1
1055	1587	49885	114608.6153	10.2	0	27.2	0	4.4	0	1.722	0	2007-2008	2.32238772	3.303216973	1.481604541	0.543486406	1	32	1	4	6	3.61	0	32.83	1	2	2	1	3	2	3
1056	1588	49886	282255.2555	4.7	0	11.2	0	1.3	0	0.984	0	2007-2008	1.547562509	2.415913778	0.262364264	-0.016129382	1	36	3	4	1	4.83	0	20.65	1	2	4	1	2	2	3
1057	1590	49919	197361.4519	3.5	0	8	0	1	0	1.148	0	2007-2008	1.252762968	2.079441542	0	0.138021298	2	32	3	3	3	0.75	0	25.96	1	1	1	1	1	2	1
1058	1591	49920	23398.35492	1.9	0	5.5	0	0.9	0	0.82	0	2007-2008	0.641853886	1.704748092	-0.105360516	-0.198450939	1	60	1	5	1	5	0	30.49	2	1	1	3	3	2	3
1059	1593	49928	301028.7718	3.1	0	6	0	1.3	0	1.312	0	2007-2008	1.131402111	1.791759469	0.262364264	0.271552691	2	47	3	2	6	2.4	0	32.9	1	1	4	2	3	1	2
1060	1594	49944	25060.41847	4.7	0	22.3	0	2.9	0	1.558	0	2007-2008	1.547562509	3.104586678	1.064710737	0.443402947	2	63	1	3	2	1.18	0	26.1	2	2	2	3	1	2	1
1061	1595	49948	103896.9792	5.1	0	17.4	0	7.5	0	1.722	0	2007-2008	1.62924054	2.856470206	2.014903021	0.543486406	2	80	3	2	2	1.35	0	23.9	1	1	1	3	2	1	2
1062	1597	49963	279943.0033	2.4	0	20.4	0	1.6	0	1.558	0	2007-2008	0.875468737	3.015534901	0.470003629	0.443402947	1	49	3	3	1	5	0	24.82	1	1	1	2	2	2	3
1063	1598	49974	37199.52159	2.3	0	4.2	0	1.9	0	0.656	0	2007-2008	0.832909123	1.435084525	0.641853886	-0.42159449	1	55	2	3	6	2.14	0	26.78	1	1	4	2	1	2	2
1064	1599	49996	28623.59315	5.1	0	15.1	0	2.1	0	1.722	0	2007-2008	1.62924054	2.714694744	0.741937345	0.543486406	2	61	1	1	4	0.29	0	35.22	2	2	1	3	3	1	1
1065	1600	50002	76107.28524	9.3	0	23.1	0	2.3	0	2.542	0	2007-2008	2.2300144	3.139832618	0.832909123	0.932951173	1	46	4	4	3	4.62	0	26.72	1	2	4	2	1	2	3
1066	1601	50004	36758.65558	8.5	0	50.9	0	3.7	0	1.722	0	2007-2008	2.140066163	3.929862924	1.30833282	0.543486406	1	80	4	3	1	1.83	0	23.47	1	1	1	3	2	2	2
1067	1603	50006	223443.787	6.8	0	8.2	0	0.9	0	1.394	0	2007-2008	1.916922612	2.104134154	-0.105360516	0.332177312	2	29	3	5	5	4.81	0	22.61	2	2	1	1	2	2	3
1068	1604	50017	88998.10842	4.3	0	18	0	2.5	0	0.82	0	2007-2008	1.458615023	2.890371758	0.916290732	-0.198450939	1	29	3	4	1	2.57	0	35.56	1	2	4	1	3	2	2
1069	1605	50023	159767.0106	5.6	0	37.1	0	4.9	0	1.64	0	2007-2008	1.722766598	3.61361697	1.589235205	0.494696242	2	62	3	5	3	5	0	26.92	2	1	1	3	1	2	3
1070	1606	50024	88200.24453	1.8	0	8.5	0	1.1	0	0.738	0	2007-2008	0.587786665	2.140066163	0.09531018	-0.303811454	2	26	1	4	1	2.33	0	21.23	1	1	1	1	2	2	2
1071	1608	50028	132575.5588	4	0	6.3	0	1.4	0	0.984	0	2007-2008	1.386294361	1.840549633	0.336472237	-0.016129382	2	32	3	4	3	0.57	0	35.3	1	2	2	1	3	2	1
1072	1611	50040	271892.7362	2.4	0	5.1	0	1.4	0	0.41	0	2007-2008	0.875468737	1.62924054	0.336472237	-0.891598119	2	56	3	5	1	4.38	0	25.61	2	2	2	2	1	2	3
1073	1612	50041	163332.6402	5.1	0	9.5	0	2.7	0	1.312	0	2007-2008	1.62924054	2.251291799	0.993251773	0.271552691	1	68	3	5	1	3.29	0	29.45	1	2	1	3	1	2	2
1074	1616	50067	99083.33628	6.3	0	16.3	0	2.3	0	0.902	0	2007-2008	1.840549633	2.791165108	0.832909123	-0.103140759	1	74	3	5	1	4.75	0	24.76	2	2	2	3	2	2	3
1075	1617	50070	303562.3441	9.8	0	25.9	0	2.5	0	1.312	0	2007-2008	2.282382386	3.254242969	0.916290732	0.271552691	1	51	3	2	4	2.35	0	25.95	1	2	2	2	1	1	2
1076	1618	50074	22284.28278	5.6	0	33.7	0	4.2	0	1.066	0	2007-2008	1.722766598	3.517497837	1.435084525	0.063913326	2	66	1	3	3	2.4	0	28.86	2	2	1	3	1	2	2
1077	1619	50086	113726.3248	6.3	0	21.4	0	2.6	0	1.886	0	2007-2008	1.840549633	3.063390922	0.955511445	0.634458184	1	22	3	2	5	0.99	0	29.06	1	1	3	1	1	1	1
1078	1620	50093	101667.3283	1.4	0	40.5	0	3	0	1.476	0	2007-2008	0.336472237	3.701301974	1.098612289	0.389335726	1	78	3	2	1	1.64	0	34.44	2	2	1	3	3	1	2
1079	1622	50107	83472.85662	7.6	0	31.1	0	10.4	0	1.886	0	2007-2008	2.028148247	3.437207819	2.341805806	0.634458184	1	23	4	4	5	1.35	0	22.5	1	1	2	1	2	2	2
1080	1623	50111	38357.1566	9.2	0	54.5	0	3.8	0	5.002	0	2007-2008	2.219203484	3.998200702	1.335001067	1.609837832	1	57	1	3	1	3.98	1	34.53	1	1	4	2	3	2	3
1081	1624	50112	32427.12105	5.1	0	192	0	4.9	0	6.97	0	2007-2008	1.62924054	5.257495372	1.589235205	1.941615225	1	80	4	1	1	0.9	1	30.07	2	2	1	3	3	1	1
1082	1625	50113	37092.28644	10.1	0	57.4	0	4.9	0	1.148	0	2007-2008	2.312535424	4.050044303	1.589235205	0.138021298	1	80	3	3	1	1.28	0	21.48	2	2	1	3	2	2	1
1083	1626	50122	168601.7259	4.1	0	18.2	0	3.1	0	0.82	0	2007-2008	1.410986974	2.901421594	1.131402111	-0.198450939	1	61	3	4	1	5	0	42.5	1	2	2	3	3	2	3
1084	1627	50128	174679.1032	2.1	0	9.3	0	0.6	0	1.148	0	2007-2008	0.741937345	2.2300144	-0.510825624	0.138021298	2	27	3	4	1	1.95	0	22.41	2	2	1	1	2	2	2
1085	1629	50137	134544.1899	4.9	0	10.8	0	3.2	0	1.476	0	2007-2008	1.589235205	2.379546134	1.16315081	0.389335726	2	44	3	4	1	5	0	27.02	2	1	1	2	1	2	3
1086	1630	50144	92926.85136	6.1	0	21	0	2.5	0	2.05	0	2007-2008	1.808288771	3.044522438	0.916290732	0.717839793	1	73	3	4	1	2.64	0	26.88	2	1	3	3	1	2	2
1087	1631	50146	116674.6801	2.7	0	13.2	0	1.9	0	0.984	0	2007-2008	0.993251773	2.58021683	0.641853886	-0.016129382	1	37	1	1	5	1.31	0	26.71	2	2	2	1	1	1	2
1088	1634	50169	22977.38472	6.7	0	26.2	0	6.5	0	1.886	0	2007-2008	1.902107526	3.265759411	1.871802177	0.634458184	2	67	4	4	1	5	0	30.18	2	2	2	3	3	2	3
1089	1635	50173	122007.5516	2.7	0	8.1	0	1.1	0	0.574	0	2007-2008	0.993251773	2.091864062	0.09531018	-0.555125883	1	35	1	3	1	0.7	0	27.7	1	2	3	1	1	2	1
1090	1636	50178	266118.8686	4.3	0	8.5	0	1	0	1.722	0	2007-2008	1.458615023	2.140066163	0	0.543486406	2	27	3	5	6	3.65	0	24.12	1	2	1	1	2	2	3
1091	1637	50181	244359.1606	5	0	22.1	0	8.3	0	0.984	0	2007-2008	1.609437912	3.095577609	2.116255515	-0.016129382	1	26	3	5	5	2.5	0	32.57	1	1	4	1	3	2	2
1092	1643	50229	77111.24018	4	0	22.8	0	1.8	0	0.902	0	2007-2008	1.386294361	3.126760536	0.587786665	-0.103140759	1	52	4	5	4	0.98	0	29.04	1	1	2	2	1	2	1
1093	1647	50253	220356.3243	5.6	0	17.1	0	4.5	0	2.05	0	2007-2008	1.722766598	2.839078464	1.504077397	0.717839793	1	23	3	3	5	2.02	0	25.38	1	1	4	1	1	2	2
1094	1648	50260	82872.40607	3.7	0	12.8	0	5.4	0	1.148	0	2007-2008	1.30833282	2.549445171	1.686398954	0.138021298	1	52	3	3	1	1.46	0	22.64	1	2	2	2	2	2	2
1095	1652	50292	273245.2391	10.1	0	11	0	2.5	0	3.034	0	2007-2008	2.312535424	2.397895273	0.916290732	1.109881881	1	36	3	3	6	5	0	27.56	1	1	1	1	1	2	3
1096	1654	50304	73412.18668	5.1	0	31	0	3.7	0	1.23	0	2007-2008	1.62924054	3.433987204	1.30833282	0.207014169	1	30	3	4	1	0.71	1	36.18	1	2	1	1	3	2	1
1097	1660	50334	201445.698	7.1	0	18.4	0	6.2	0	1.312	0	2007-2008	1.960094784	2.912350665	1.824549292	0.271552691	1	28	3	5	5	5	0	34.19	2	2	4	1	3	2	3
1098	1661	50335	119508.2715	2.6	0	26.7	0	1.3	0	1.312	0	2007-2008	0.955511445	3.284663565	0.262364264	0.271552691	2	70	3	5	3	5	0	41.89	2	1	2	3	3	2	3
1099	1662	50338	70200.81174	4.8	0	9.2	0	0.9	0	1.476	0	2007-2008	1.568615918	2.219203484	-0.105360516	0.389335726	1	20	2	4	5	5	0	22.75	2	1	4	1	2	2	3
1100	1663	50340	177357.1349	2.8	0	3.8	0	0.8	0	0.656	0	2007-2008	1.029619417	1.335001067	-0.223143551	-0.42159449	2	68	5	1	2	1.49	0	21.18	1	2	1	3	2	1	2
1101	1666	50348	84158.83598	10.3	0	21.7	0	2.2	0	1.722	0	2007-2008	2.332143895	3.077312261	0.78845736	0.543486406	1	26	4	4	1	5	0	32.43	2	1	4	1	3	2	3
1102	1667	50351	84118.18196	8	0	29	0	11.1	0	1.722	0	2007-2008	2.079441542	3.36729583	2.406945108	0.543486406	1	22	4	4	5	1.44	0	21.83	1	1	4	1	2	2	2
1103	1669	50358	263858.4373	4.7	0	22.4	0	3	0	1.066	0	2007-2008	1.547562509	3.109060959	1.098612289	0.063913326	1	48	3	5	3	5	0	23.31	2	1	3	2	2	2	3
1104	1670	50365	235447.2003	2.5	0	7.9	0	1.1	0	3.69	0	2007-2008	0.916290732	2.066862759	0.09531018	1.305626458	1	64	3	3	1	2.14	0	31.1	2	2	1	3	3	2	2
1105	1671	50378	54614.80064	5.8	0	22	0	1.4	0	1.64	0	2007-2008	1.757857918	3.091042453	0.336472237	0.494696242	2	28	2	4	3	3.11	0	22.8	2	2	3	1	2	2	2
1106	1672	50381	93145.82699	3.4	0	8.7	0	1.3	0	0.984	0	2007-2008	1.223775432	2.163323026	0.262364264	-0.016129382	2	50	3	2	4	1.54	0	30.07	1	2	2	2	3	1	2
1107	1673	50383	28761.57477	3.4	0	8.5	0	4.9	0	0.656	0	2007-2008	1.223775432	2.140066163	1.589235205	-0.42159449	1	74	3	4	1	1.46	0	29.75	1	2	1	3	1	2	2
1108	1675	50391	71349.33944	2.2	0	7.7	0	0.6	0	1.148	0	2007-2008	0.78845736	2.041220329	-0.510825624	0.138021298	2	37	1	4	1	3.07	0	35.85	1	2	4	1	3	2	2
1109	1676	50392	49332.11281	3.5	0	8.6	0	1.8	0	0.738	0	2007-2008	1.252762968	2.151762203	0.587786665	-0.303811454	2	38	2	2	5	1.74	0	34.48	2	2	1	1	3	1	2
1110	1677	50401	77295.79594	0.7	0	2.5	0	0.2	0	0.246	0	2007-2008	-0.356674944	0.916290732	-1.609437912	-1.402423743	2	29	1	4	1	1.99	0	25.16	2	2	3	1	1	2	2
1111	1678	50413	81048.99126	1.6	0	6.3	0	0.9	0	0.328	0	2007-2008	0.470003629	1.840549633	-0.105360516	-1.114741671	1	28	1	3	1	1.27	0	22.17	1	2	4	1	2	2	1
1112	1684	50431	36451.59035	3	0	44.5	0	3.6	0	3.198	0	2007-2008	1.098612289	3.795489189	1.280933845	1.162525614	1	79	4	1	1	0.75	1	26.43	2	2	1	3	1	1	1
1113	1685	50439	43363.46675	6.6	0	11.6	0	1.8	0	2.132	0	2007-2008	1.887069649	2.451005098	0.587786665	0.757060506	2	51	1	2	1	1.04	0	39.55	2	1	1	2	3	1	1
1114	1691	50498	95371.89256	7.5	0	45.2	0	5.2	0	2.706	0	2007-2008	2.014903021	3.811097087	1.648658626	0.99547153	2	77	3	4	1	2.56	0	32.53	1	2	2	3	3	2	2
1115	1692	50499	115740.6493	2.9	0	13.1	0	1	0	0.984	0	2007-2008	1.064710737	2.57261223	0	-0.016129382	2	80	3	5	2	4.9	0	20.72	2	1	2	3	2	2	3
1116	1694	50504	121318.5284	5.6	0	8.5	0	1.2	0	1.886	0	2007-2008	1.722766598	2.140066163	0.182321557	0.634458184	2	40	3	3	3	0.73	0	21.04	1	2	1	2	2	2	1
1117	1695	50505	73740.90645	3.4	0	8.8	0	1.1	0	0.492	0	2007-2008	1.223775432	2.174751721	0.09531018	-0.709276562	1	61	3	5	1	1.41	0	34.43	1	2	1	3	3	2	2
1118	1697	50510	79046.62364	5	0	17	0	1.9	0	1.148	0	2007-2008	1.609437912	2.833213344	0.641853886	0.138021298	2	35	3	5	5	1.31	0	16.7	1	2	1	1	2	2	2
1119	1698	50520	199363.8493	4	0	13.7	0	0.7	0	2.214	0	2007-2008	1.386294361	2.617395833	-0.356674944	0.794800834	2	21	5	5	5	1.43	0	18.83	1	2	2	1	2	2	2
1120	1699	50528	96975.06732	4.7	0	12.8	0	5.8	0	0.984	0	2007-2008	1.547562509	2.549445171	1.757857918	-0.016129382	2	80	3	3	3	1.92	0	23.82	2	2	1	3	2	2	2
1121	1700	50530	81599.03686	3.5	0	14.2	0	4.4	0	0.574	0	2007-2008	1.252762968	2.653241965	1.481604541	-0.555125883	1	33	4	3	4	1.25	0	29.27	1	1	3	1	1	2	1
1122	1701	50531	41597.3311	2.6	0	12.2	0	1.8	0	0.574	0	2007-2008	0.955511445	2.501435952	0.587786665	-0.555125883	1	80	3	4	1	0.66	0	26.38	2	2	2	3	1	2	1
1123	1702	50532	214014.2519	4.6	0	14.7	0	2.1	0	1.23	0	2007-2008	1.526056303	2.687847494	0.741937345	0.207014169	1	57	3	5	6	5	0	27.53	2	1	4	2	1	2	3
1124	1703	50535	87856.73457	6.5	0	14.3	0	3.9	0	2.706	0	2007-2008	1.871802177	2.660259537	1.360976553	0.99547153	2	55	4	3	3	1.16	0	24.28	1	1	1	2	2	2	1
1125	1704	50545	119645.625	12.7	0	94.4	0	20.5	0	1.968	0	2007-2008	2.541601993	4.547541073	3.020424886	0.677017799	2	71	3	3	3	4.81	0	25.65	2	2	1	3	1	2	3
1126	1705	50551	98166.29999	3.9	0	21.6	0	1.7	0	0.984	0	2007-2008	1.360976553	3.072693315	0.530628251	-0.016129382	1	76	3	3	1	3.65	0	36.54	2	1	2	3	3	2	3
1127	1706	50554	32618.90682	9.5	0	24.2	0	4.5	0	1.558	0	2007-2008	2.251291799	3.186352633	1.504077397	0.443402947	2	62	4	5	3	5	0	33.62	2	2	1	3	3	2	3
1128	1707	50567	273854.4671	7.9	0	40.4	0	2.8	0	1.804	0	2007-2008	2.066862759	3.698829785	1.029619417	0.590006422	1	38	3	4	5	4.7	0	28.25	2	1	4	1	1	2	3
1129	1708	50578	89421.2116	6.9	0	18.4	0	2.9	0	3.772	0	2007-2008	1.931521412	2.912350665	1.064710737	1.327605365	1	25	1	2	6	0.7	0	27.16	1	2	2	1	1	1	1
1130	1709	50582	39079.69077	5.8	0	24.3	0	3.5	0	1.968	0	2007-2008	1.757857918	3.19047635	1.252762968	0.677017799	1	44	1	4	1	3.68	0	28.66	2	1	2	2	1	2	3
1131	1710	50585	84264.80666	4.7	0	32.4	0	3.3	0	1.148	0	2007-2008	1.547562509	3.478158423	1.193922468	0.138021298	1	80	3	3	1	1.14	0	20.39	1	2	1	3	2	2	1
1132	1712	50591	211224.5967	5.2	0	11.9	0	2.3	0	1.394	0	2007-2008	1.648658626	2.4765384	0.832909123	0.332177312	1	37	3	5	1	4.97	0	28.21	2	2	4	1	1	2	3
1133	1714	50605	48921.5308	12.1	0	42.4	0	2.4	0	1.394	0	2007-2008	2.493205453	3.747148362	0.875468737	0.332177312	2	64	4	4	1	5	0	31.57	1	1	4	3	3	2	3
1134	1715	50633	79733.45072	6.9	0	14.1	0	0.4	0	1.804	0	2007-2008	1.931521412	2.646174797	-0.916290732	0.590006422	2	44	4	4	3	1.93	0	26.52	1	2	2	2	1	2	2
1135	1717	50644	69112.09568	2.9	0	13.3	0	1	0	0.902	0	2007-2008	1.064710737	2.587764035	0	-0.103140759	2	53	4	2	4	0.05	0	28.11	1	1	1	2	1	1	1
1136	1719	50646	152244.8622	2.2	0	2.3	0	0.6	0	0.328	0	2007-2008	0.78845736	0.832909123	-0.510825624	-1.114741671	2	25	3	4	5	1.06	0	25.06	1	1	2	1	1	2	1
1137	1721	50659	119266.7742	6.9	0	30.7	0	15.2	0	1.23	0	2007-2008	1.931521412	3.424262655	2.721295428	0.207014169	2	70	3	5	3	3.29	0	25.13	2	2	1	3	1	2	2
1138	1722	50666	284160.462	2.7	0	5.8	0	0.8	0	1.066	0	2007-2008	0.993251773	1.757857918	-0.223143551	0.063913326	2	41	3	3	1	0.77	0	28.04	2	1	2	2	1	2	1
1139	1723	50674	76356.41582	1.2	0	7.4	0	3.3	0	0.984	0	2007-2008	0.182321557	2.00148	1.193922468	-0.016129382	2	74	4	2	1	1.61	0	32.02	1	1	4	3	3	1	2
1140	1724	50678	22673.97	5.6	0	20	0	1.8	0	1.558	0	2007-2008	1.722766598	2.995732274	0.587786665	0.443402947	1	60	1	1	1	2.7	0	20.71	2	2	1	3	2	1	2
1141	1725	50690	42117.43973	4.9	0	26.2	0	9.7	0	1.066	0	2007-2008	1.589235205	3.265759411	2.272125886	0.063913326	1	56	2	3	1	2.34	0	23.26	1	2	4	2	2	2	2
1142	1726	50699	112989.1807	5.6	0	19	0	2.5	0	1.886	0	2007-2008	1.722766598	2.944438979	0.916290732	0.634458184	1	22	1	3	4	2.79	0	24.07	1	2	4	1	2	2	2
1143	1729	50730	61951.06105	2.3	0	3.4	0	1.4	0	0.902	0	2007-2008	0.832909123	1.223775432	0.336472237	-0.103140759	2	63	5	1	3	0.77	0	17.14	1	2	1	3	2	1	1
1144	1730	50732	75200.25724	2.8	0	7.2	0	0.9	0	1.804	0	2007-2008	1.029619417	1.974081026	-0.105360516	0.590006422	1	40	4	4	1	5	0	29.89	2	2	1	2	1	2	3
1145	1732	50734	260081.4234	2	0	2.9	0	0.4	0	0.574	0	2007-2008	0.693147181	1.064710737	-0.916290732	-0.555125883	2	32	3	4	1	4.89	0	25.95	2	2	2	1	1	2	3
1146	1733	50736	228958.7831	3.2	0	5.4	0	1	0	0.492	0	2007-2008	1.16315081	1.686398954	0	-0.709276562	1	32	3	5	1	4.26	0	27.75	1	2	1	1	1	2	3
1147	1734	50767	62837.34087	4.7	0	7.5	0	1.6	0	0.984	0	2007-2008	1.547562509	2.014903021	0.470003629	-0.016129382	1	33	3	3	6	0.7	0	19.93	1	1	1	1	2	2	1
1148	1735	50771	105697.9923	4.8	0	21.1	0	3.8	0	1.886	0	2007-2008	1.568615918	3.04927304	1.335001067	0.634458184	2	66	3	5	3	4.29	0	31.58	2	2	3	3	3	2	3
1149	1736	50780	52550.13159	2.4	0	19	0	1.3	0	1.476	0	2007-2008	0.875468737	2.944438979	0.262364264	0.389335726	1	59	4	3	1	4.36	0	30.83	1	2	1	2	3	2	3
1150	1738	50788	94496.15905	4.7	0	29.6	0	3.8	0	4.346	0	2007-2008	1.547562509	3.387774361	1.335001067	1.469255882	2	70	3	5	1	5	0	22.16	2	1	1	3	2	2	3
1151	1739	50790	111438.295	2.3	0	7	0	1.4	0	0.656	0	2007-2008	0.832909123	1.945910149	0.336472237	-0.42159449	1	73	3	5	1	1.65	0	32.06	2	1	2	3	3	2	2
1152	1740	50794	315385.5846	3.1	0	20.9	0	1.2	0	1.066	0	2007-2008	1.131402111	3.039749159	0.182321557	0.063913326	2	53	3	4	1	3.79	0	25.48	2	2	4	2	1	2	3
1153	1741	50806	24302.49412	3.4	0	19.3	0	2.5	0	0.738	0	2007-2008	1.223775432	2.960105096	0.916290732	-0.303811454	1	66	4	2	1	1.07	0	29.43	1	2	1	3	1	1	1
1154	1742	50814	49946.10563	7.2	0	10.3	0	1.6	0	1.64	0	2007-2008	1.974081026	2.332143895	0.470003629	0.494696242	2	36	2	5	1	2.36	0	39	1	1	1	1	3	2	2
1155	1743	50816	103480.5756	2.2	0	8.3	0	0.7	0	0.82	0	2007-2008	0.78845736	2.116255515	-0.356674944	-0.198450939	2	38	4	4	5	0.95	1	27.67	1	1	2	1	1	2	1
1156	1745	50826	276199.0381	3.5	0	16.4	0	2.2	0	1.148	0	2007-2008	1.252762968	2.797281335	0.78845736	0.138021298	2	23	3	3	1	2.45	0	43.94	1	2	2	1	3	2	2
1157	1746	50837	288634.831	5.8	0	21.3	0	1.4	0	1.476	0	2007-2008	1.757857918	3.058707073	0.336472237	0.389335726	1	50	3	5	1	5	0	26.23	1	2	2	2	1	2	3
1158	1748	50845	77783.6209	7.4	0	30.1	0	6.2	0	1.886	0	2007-2008	2.00148	3.404525172	1.824549292	0.634458184	1	38	4	4	1	0.71	0	47.76	2	1	2	1	3	2	1
1159	1750	50850	65505.36909	1.9	0	7.1	0	0.4	0	1.148	0	2007-2008	0.641853886	1.960094784	-0.916290732	0.138021298	2	38	2	4	1	2.42	0	23.42	2	2	1	1	2	2	2
1160	1751	50859	37505.67241	2.1	0	11.9	0	2.5	0	0.574	0	2007-2008	0.741937345	2.4765384	0.916290732	-0.555125883	1	51	1	3	1	4.53	0	23.83	1	2	4	2	2	2	3
1161	1752	50860	16243.8953	2.5	0	6.8	0	0.6	0	0.656	0	2007-2008	0.916290732	1.916922612	-0.510825624	-0.42159449	2	62	2	1	1	1.27	0	31.79	2	2	1	3	3	1	1
1162	1755	50878	34476.92751	3.3	0	8.8	0	2.2	0	0.82	0	2007-2008	1.193922468	2.174751721	0.78845736	-0.198450939	2	52	2	4	3	1.06	0	30.23	2	2	4	2	3	2	1
1163	1757	50880	75589.13772	8.6	0	24.3	0	1.6	0	2.624	0	2007-2008	2.151762203	3.19047635	0.470003629	0.964699871	2	57	4	5	3	5	0	25.22	2	1	2	2	1	2	3
1164	1758	50897	22792.89369	5.7	0	9.3	0	2.2	0	2.788	0	2007-2008	1.740466175	2.2300144	0.78845736	1.025324493	2	67	2	1	2	0.77	0	36.22	2	2	2	3	3	1	1
1165	1762	50929	83355.86134	5.4	0	17.6	0	1.3	0	1.148	0	2007-2008	1.686398954	2.867898902	0.262364264	0.138021298	1	40	3	5	1	0.99	0	30.71	1	1	3	2	3	2	1
1166	1763	50930	82668.05052	10.1	0	15.6	0	1.2	0	6.15	0	2007-2008	2.312535424	2.747270914	0.182321557	1.816452082	2	23	4	4	5	0.5	0	47.51	1	1	1	1	3	2	1
1167	1764	50935	315847.2685	8.1	0	39	0	13	0	1.394	0	2007-2008	2.091864062	3.663561646	2.564949357	0.332177312	1	55	3	4	1	5	0	27.59	1	2	4	2	1	2	3
1168	1765	50940	243381.4004	3.6	0	13.3	0	0.07	1	1.64	0	2007-2008	1.280933845	2.587764035	-2.659260037	0.494696242	2	44	3	5	1	2.9	0	21.98	1	1	1	2	2	2	2
1169	1766	50943	70656.13382	2.3	0	3	0	0.7	0	1.148	0	2007-2008	0.832909123	1.098612289	-0.356674944	0.138021298	2	45	2	1	6	2.29	0	27.36	2	2	1	2	1	1	2
1170	1767	50946	65562.0345	8.9	0	16.3	0	5.3	0	1.886	0	2007-2008	2.186051277	2.791165108	1.667706821	0.634458184	1	31	3	4	1	1.26	0	30.36	1	2	4	1	3	2	1
1171	1769	50964	78254.19507	3.5	0	24.3	0	3.9	0	1.476	0	2007-2008	1.252762968	3.19047635	1.360976553	0.389335726	2	24	4	4	5	3.69	0	25.44	1	1	1	1	1	2	3
1172	1771	50984	278888.2218	6.1	0	41.6	0	4.9	0	2.296	0	2007-2008	1.808288771	3.728100167	1.589235205	0.831168478	1	44	3	4	1	5	0	37.99	2	1	1	2	3	2	3
1173	1772	50993	75247.49135	6.5	0	18.7	0	2.7	0	1.23	0	2007-2008	1.871802177	2.928523524	0.993251773	0.207014169	1	34	3	4	1	0.63	0	43.43	1	2	1	1	3	2	1
1174	1773	50995	77632.56005	6.4	0	13.1	0	1	0	2.788	0	2007-2008	1.85629799	2.57261223	0	1.025324493	1	31	2	2	1	1.69	0	26.78	1	2	4	1	1	1	2
1175	1774	50996	49332.11281	1.9	0	8.5	0	0.5	0	0.902	0	2007-2008	0.641853886	2.140066163	-0.693147181	-0.103140759	2	32	2	2	1	0.71	0	26.77	2	2	4	1	1	1	1
1176	1775	50997	59777.11424	3.9	0	14.5	0	2	0	1.066	0	2007-2008	1.360976553	2.674148649	0.693147181	0.063913326	2	40	1	2	4	3.23	0	23.27	2	2	2	2	2	1	2
1177	1776	51010	16329.78857	5.4	0	32.1	0	2.1	0	1.148	0	2007-2008	1.686398954	3.46885603	0.741937345	0.138021298	1	60	4	4	6	5	0	23.95	2	2	2	3	2	2	3
1178	1777	51012	98166.29999	8.2	0	22.4	0	1.8	0	0.82	0	2007-2008	2.104134154	3.109060959	0.587786665	-0.198450939	1	75	3	4	1	2.92	0	23.12	2	1	2	3	2	2	2
1179	1778	51032	107913.7679	3	0	8.1	0	1.2	0	0.82	0	2007-2008	1.098612289	2.091864062	0.182321557	-0.198450939	1	21	1	2	1	0.89	0	21.59	1	2	2	1	2	1	1
1180	1779	51045	94668.92866	8.7	0	14.3	0	2	0	1.558	0	2007-2008	2.163323026	2.660259537	0.693147181	0.443402947	1	36	4	3	5	2.64	0	25.46	1	1	1	1	1	2	2
1181	1781	51065	36378.01872	1.5	0	1.2	0	0.2	0	0.574	0	2007-2008	0.405465108	0.182321557	-1.609437912	-0.555125883	2	52	1	1	1	0.03	0	36.18	1	1	2	2	3	1	1
1182	1782	51068	275513.1559	4.2	0	12.1	0	3.1	0	1.394	0	2007-2008	1.435084525	2.493205453	1.131402111	0.332177312	1	31	5	4	6	4.32	0	28.25	1	2	1	1	1	2	3
1183	1783	51089	300148.6799	5.9	0	10.8	0	1.7	0	1.23	0	2007-2008	1.774952351	2.379546134	0.530628251	0.207014169	1	53	3	2	1	5	0	37.14	2	2	4	2	3	1	3
1184	1784	51091	60218.84491	10.9	0	6.4	0	0.4	0	0.574	0	2007-2008	2.388762789	1.85629799	-0.916290732	-0.555125883	2	34	1	4	5	2.36	0	26.1	2	2	4	1	1	2	2
1185	1786	51101	51208.94699	4.2	0	8.2	0	1.8	0	0.82	0	2007-2008	1.435084525	2.104134154	0.587786665	-0.198450939	2	34	2	5	4	1.03	0	27.61	1	2	3	1	1	2	1
1186	1787	51108	67109.51907	4.1	0	11.7	0	2.3	0	1.558	0	2007-2008	1.410986974	2.459588842	0.832909123	0.443402947	1	39	3	3	3	0.96	0	40.69	1	2	1	1	3	2	1
1187	1788	51110	14011.94069	3.1	0	14	0	1.1	0	1.148	0	2007-2008	1.131402111	2.63905733	0.09531018	0.138021298	2	64	2	2	1	0.47	0	47.23	2	2	1	3	3	1	1
1188	1789	51124	28778.79144	4.5	0	15.9	0	2	0	1.148	0	2007-2008	1.504077397	2.766319109	0.693147181	0.138021298	1	63	1	1	1	0.88	0	29.76	2	2	4	3	1	1	1
1189	1790	51127	61252.63632	4.8	0	11.3	0	2.3	0	0.574	0	2007-2008	1.568615918	2.424802726	0.832909123	-0.555125883	1	65	3	4	1	5	0	27.27	2	1	1	3	1	2	3
1190	1793	51145	59881.51672	6.7	0	34.5	0	5.5	0	1.64	0	2007-2008	1.902107526	3.540959324	1.704748092	0.494696242	1	45	3	4	1	1.23	0	31.26	2	1	4	2	3	2	1
1191	1794	51152	201903.1208	9.5	0	9.9	0	1.1	0	3.526	0	2007-2008	2.251291799	2.292534757	0.09531018	1.260164084	2	30	3	5	5	5	0	23.86	1	2	2	1	2	2	3
1192	1796	51158	29578.34679	1.2	0	3.8	0	0.3	0	0.492	0	2007-2008	0.182321557	1.335001067	-1.203972804	-0.709276562	2	54	1	4	1	1.55	0	38.35	2	1	4	2	3	2	2
1193	1797	51163	71688.57188	2.4	0	11.1	0	1.1	0	0.41	0	2007-2008	0.875468737	2.406945108	0.09531018	-0.891598119	2	39	3	5	1	0.87	0	23.73	2	1	3	1	2	2	1
1194	1798	51168	273825.0215	4.8	0	17.5	0	1.1	0	1.968	0	2007-2008	1.568615918	2.862200881	0.09531018	0.677017799	2	38	3	2	5	2.94	0	35.39	1	2	2	1	3	1	2
1195	1799	51172	46663.31355	3.7	0	9.5	0	5.8	0	0.82	0	2007-2008	1.30833282	2.251291799	1.757857918	-0.198450939	1	43	1	1	1	0.83	0	27.14	2	1	4	2	1	1	1
1196	1802	51195	121367.7742	16	0	95.1	0	10.4	0	2.952	0	2007-2008	2.772588722	4.55492897	2.341805806	1.082482907	1	72	3	2	3	3.27	0	33.55	1	2	4	3	3	1	2
1197	1803	51205	32512.43248	6.4	0	25.6	0	1.5	0	1.804	0	2007-2008	1.85629799	3.242592351	0.405465108	0.590006422	1	62	4	3	1	5	0	32.99	1	2	4	3	3	2	3
1198	1805	51217	278517.6292	2.2	0	9.2	0	0.9	0	1.476	0	2007-2008	0.78845736	2.219203484	-0.105360516	0.389335726	1	37	3	4	1	3.77	0	28.91	2	2	1	1	1	2	3
1199	1806	51234	18128.39911	3.4	0	10.9	0	2	0	1.148	0	2007-2008	1.223775432	2.388762789	0.693147181	0.138021298	2	65	2	1	4	0.37	0	22.24	2	2	2	3	2	1	1
1200	1812	51266	166355.5108	5.6	0	19.3	0	4.4	0	1.23	0	2007-2008	1.722766598	2.960105096	1.481604541	0.207014169	1	67	3	3	1	2.63	0	29.33	1	1	3	3	1	2	2
1201	1813	51267	27388.15382	3	0	5.3	0	0.8	0	0.328	0	2007-2008	1.098612289	1.667706821	-0.223143551	-1.114741671	1	71	5	1	3	0.76	0	37.53	1	2	4	3	3	1	1
1202	1814	51272	65157.52646	2.1	0	3.4	0	0.4	0	0.82	0	2007-2008	0.741937345	1.223775432	-0.916290732	-0.198450939	1	27	1	2	1	0.85	0	27.41	2	2	3	1	1	1	1
1203	1815	51273	81589.83568	4.4	0	27.7	0	1.1	0	1.64	0	2007-2008	1.481604541	3.321432413	0.09531018	0.494696242	2	59	3	3	3	1.14	0	36.73	1	2	1	2	3	2	1
1204	1817	51287	89846.63965	4.4	0	12.4	0	1.5	0	1.476	0	2007-2008	1.481604541	2.517696473	0.405465108	0.389335726	2	70	3	4	1	3.65	0	29.15	2	2	1	3	1	2	3
1205	1818	51290	259467.8005	4.1	0	10.9	0	0.7	0	1.148	0	2007-2008	1.410986974	2.388762789	-0.356674944	0.138021298	2	54	3	5	1	5	0	19.47	2	2	1	2	2	2	3
1206	1819	51291	105896.1959	1.4	0	5	0	0.7	0	0.41	0	2007-2008	0.336472237	1.609437912	-0.356674944	-0.891598119	2	41	3	2	3	0.52	0	34.27	1	2	1	2	3	1	1
1207	1820	51298	207890.6011	7.1	0	21	0	3.3	0	2.214	0	2007-2008	1.960094784	3.044522438	1.193922468	0.794800834	1	39	3	5	1	5	0	25.55	1	1	2	1	1	2	3
1208	1822	51302	67192.21915	43.3	0	31.9	0	8.1	0	1.722	0	2007-2008	3.768152635	3.46260601	2.091864062	0.543486406	1	68	3	2	1	1.46	0	23.91	1	2	1	3	2	1	2
1209	1823	51305	77997.54181	3	0	15.7	0	0.6	0	0.82	0	2007-2008	1.098612289	2.753660712	-0.510825624	-0.198450939	2	25	4	2	5	0.17	0	23.6	1	2	1	1	2	1	1
1210	1826	51325	70281.58675	2.1	0	9.2	0	0.6	0	0.738	0	2007-2008	0.741937345	2.219203484	-0.510825624	-0.303811454	1	80	3	2	1	2.05	1	22.15	1	1	4	3	2	1	2
1211	1827	51326	66407.84375	4	0	21.8	0	2.5	0	2.05	0	2007-2008	1.386294361	3.08190997	0.916290732	0.717839793	1	38	4	3	5	2.04	0	40.5	1	2	2	1	3	2	2
1212	1829	51342	292609.087	11.1	0	42.8	0	1.8	0	2.132	0	2007-2008	2.406945108	3.756538103	0.587786665	0.757060506	1	44	3	3	1	3.77	0	29.4	1	2	4	2	1	2	3
1213	1830	51345	80368.41362	2.4	0	8.9	0	1.8	0	0.656	0	2007-2008	0.875468737	2.186051277	0.587786665	-0.42159449	2	20	5	4	5	1.63	0	20.65	1	2	1	1	2	2	2
1214	1831	51351	120271.0017	4.2	0	17.9	0	8.4	0	1.476	0	2007-2008	1.435084525	2.884800713	2.128231706	0.389335726	2	70	3	3	1	2.14	0	26.5	2	2	2	3	1	2	2
1215	1833	51356	279933.3415	6.3	0	43.6	0	5.8	0	2.624	0	2007-2008	1.840549633	3.77505715	1.757857918	0.964699871	1	52	3	4	4	3.37	0	32.04	1	2	1	2	3	2	2
1216	1834	51357	24403.48444	2.8	0	21.8	0	2.3	0	0.738	0	2007-2008	1.029619417	3.08190997	0.832909123	-0.303811454	1	59	1	1	1	1.55	0	25.01	2	2	1	2	1	1	2
1217	1835	51364	125128.4546	7.6	0	19.3	0	3.2	0	1.804	0	2007-2008	2.028148247	2.960105096	1.16315081	0.590006422	1	29	1	3	1	1.11	0	40.95	2	2	4	1	3	2	1
1218	1836	51371	48431.90587	5.3	0	16.8	0	5	0	1.64	0	2007-2008	1.667706821	2.821378886	1.609437912	0.494696242	1	53	1	4	1	3.57	1	27.25	1	1	2	2	1	2	3
1219	1837	51373	301141.1426	9	0	51.1	0	2	0	2.132	0	2007-2008	2.197224577	3.933784497	0.693147181	0.757060506	1	24	3	4	1	2.14	0	34.23	1	2	2	1	3	2	2
1220	1838	51376	251023.4095	5.2	0	11.2	0	1.2	0	1.23	0	2007-2008	1.648658626	2.415913778	0.182321557	0.207014169	2	25	3	2	3	2.06	0	28.13	1	2	1	1	1	1	2
1221	1840	51393	93712.31044	1.7	0	4.7	0	1	0	0.656	0	2007-2008	0.530628251	1.547562509	0	-0.42159449	2	36	3	4	4	2.1	0	20.53	1	1	2	1	2	2	2
1222	1841	51395	64968.50664	5	0	38.4	0	1.5	0	1.968	0	2007-2008	1.609437912	3.64805746	0.405465108	0.677017799	2	56	4	5	5	5	0	36.54	1	2	1	2	3	2	3
1223	1842	51398	254905.6021	4.4	0	11.5	0	1.1	0	0.738	0	2007-2008	1.481604541	2.442347035	0.09531018	-0.303811454	2	26	3	5	6	2.45	0	24.06	2	2	2	1	2	2	2
1224	1843	51399	373362.0079	3.2	0	9.9	0	0.9	0	0.738	0	2007-2008	1.16315081	2.292534757	-0.105360516	-0.303811454	2	43	3	5	1	2.91	1	36.9	2	2	1	2	3	2	2
1225	1844	51412	69032.44728	5.1	0	32.7	0	3.2	0	4.428	0	2007-2008	1.62924054	3.487375078	1.16315081	1.487948015	1	61	3	5	1	5	0	32.62	2	1	1	3	3	2	3
1226	1846	51420	96208.32109	2.6	0	7.4	0	1.5	0	0.738	0	2007-2008	0.955511445	2.00148	0.405465108	-0.303811454	2	71	3	4	3	3.69	0	32.76	2	2	1	3	3	2	3
1227	1847	51428	98091.67289	3.1	0	14.2	0	2.2	0	1.312	0	2007-2008	1.131402111	2.653241965	0.78845736	0.271552691	1	50	3	1	3	0.53	0	44.48	1	1	1	2	3	1	1
1228	1848	51438	79718.37892	6.7	0	26	0	4.4	0	0.902	0	2007-2008	1.902107526	3.258096538	1.481604541	-0.103140759	1	32	4	4	4	1.27	0	24.32	2	2	3	1	2	2	1
1229	1852	51445	147539.228	4.9	0	8.6	0	1.3	0	1.23	0	2007-2008	1.589235205	2.151762203	0.262364264	0.207014169	2	45	1	3	6	5	0	34.12	1	2	1	2	3	2	3
1230	1854	51448	86093.58818	2.9	0	7.2	0	1	0	1.066	0	2007-2008	1.064710737	1.974081026	0	0.063913326	1	32	1	3	1	1.27	0	29.73	1	2	2	1	1	2	1
1231	1855	51466	44523.23723	2.7	0	12.9	0	2.2	0	1.066	0	2007-2008	0.993251773	2.557227311	0.78845736	0.063913326	1	57	1	2	1	1.83	0	31.91	2	2	1	2	3	1	2
1232	1856	51471	386130.9089	2	0	9	0	1.6	0	0.492	0	2007-2008	0.693147181	2.197224577	0.470003629	-0.709276562	2	48	3	3	2	0	0	21.84	1	2	2	2	2	2	1
1233	1857	51472	43488.67543	4.1	0	17.7	0	3.4	0	1.64	0	2007-2008	1.410986974	2.87356464	1.223775432	0.494696242	1	50	1	4	1	0.64	0	32.4	2	2	4	2	3	2	1
1234	1858	51497	94892.69429	5.6	0	36	0	2.2	0	1.558	0	2007-2008	1.722766598	3.583518938	0.78845736	0.443402947	2	54	3	3	3	0.5	0	28.07	2	2	2	2	1	2	1
1235	1859	51498	90579.42957	4.3	0	10.4	0	2.5	0	1.066	0	2007-2008	1.458615023	2.341805806	0.916290732	0.063913326	2	56	3	2	2	0.73	0	20.65	1	2	3	2	2	1	1
1236	1860	51500	81099.10153	5.3	0	23.8	0	1.3	0	1.804	0	2007-2008	1.667706821	3.169685581	0.262364264	0.590006422	2	46	4	4	3	2.45	0	34.21	1	2	2	2	3	2	2
1237	1861	51503	22056.6642	7.9	0	50.7	0	4.2	0	3.444	0	2007-2008	2.066862759	3.925925911	1.435084525	1.236633587	1	65	4	4	1	5	0	24.72	2	2	1	3	2	2	3
1238	1864	51532	147950.6125	8.3	0	20.1	0	10.6	0	1.722	0	2007-2008	2.116255515	3.000719815	2.360854001	0.543486406	1	22	3	3	5	1.7	0	27.41	1	1	2	1	1	2	2
1239	1865	51535	226782.4744	3.7	0	5.3	0	0.4	0	0.82	0	2007-2008	1.30833282	1.667706821	-0.916290732	-0.198450939	2	37	3	4	1	2.83	0	37.88	1	2	4	1	3	2	2
1240	1867	51545	65561.25918	6.9	0	35.1	0	10.5	0	0.82	0	2007-2008	1.931521412	3.55820113	2.351375257	-0.198450939	2	65	3	3	3	1.61	0	24.74	1	2	1	3	2	2	2
1241	1869	51560	26778.77723	6.7	0	20.1	0	1.7	0	0.902	0	2007-2008	1.902107526	3.000719815	0.530628251	-0.103140759	1	68	4	3	1	5	0	36.91	1	2	2	3	3	2	3
1242	1870	51569	68671.98287	2.8	0	8.8	0	0.9	0	0.738	0	2007-2008	1.029619417	2.174751721	-0.105360516	-0.303811454	2	56	3	3	5	1.23	0	25.94	2	2	3	2	1	2	1
1243	1871	51579	217412.6675	1	0	13.6	0	0.8	0	1.148	0	2007-2008	0	2.610069793	-0.223143551	0.138021298	2	23	5	4	1	5	0	21.44	2	2	1	1	2	2	3
1244	1872	51585	30738.81168	3.8	0	12.4	0	5.6	0	0.656	0	2007-2008	1.335001067	2.517696473	1.722766598	-0.42159449	1	80	1	1	2	0.87	0	20.16	2	2	3	3	2	1	1
1245	1874	51593	167946.656	6.6	0	39.1	0	1.7	0	1.148	0	2007-2008	1.887069649	3.666122467	0.530628251	0.138021298	2	64	3	4	1	5	0	33.13	1	2	2	3	3	2	3
1246	1876	51614	76133.41197	2.4	0	22.4	0	3	0	0.984	0	2007-2008	0.875468737	3.109060959	1.098612289	-0.016129382	1	57	3	4	3	1.27	0	22.63	1	2	2	2	2	2	1
1247	1878	51623	91490.10095	2.6	0	9.1	0	0.6	0	1.148	0	2007-2008	0.955511445	2.208274414	-0.510825624	0.138021298	1	72	3	1	2	0.95	0	32.27	1	1	1	3	3	1	1
1248	1879	51624	243593.4781	9.1	0	23.9	0	5	0	4.674	0	2009-2010	2.208274414	3.173878459	1.609437912	1.542015236	1	34	3	3	1	1.36	0	32.22	2	2	1	1	3	2	2
1249	1880	51628	66120.95734	2.7	0	8.8	0	1	0	1.394	0	2009-2010	0.993251773	2.174751721	0	0.332177312	2	60	4	3	2	0.69	0	42.39	1	2	1	3	3	2	1
1250	1881	51633	34029.47185	1.9	0	7.7	0	2	0	0.574	0	2009-2010	0.641853886	2.041220329	0.693147181	-0.555125883	1	80	3	4	1	1.27	0	26.04	2	2	2	3	1	2	1
1251	1882	51635	61848.09664	1.8	0	5.5	0	2.2	0	0.492	0	2009-2010	0.587786665	1.704748092	0.78845736	-0.709276562	1	80	3	2	2	1.69	0	27.62	2	2	2	3	1	1	2
1252	1883	51643	102882.6203	2	0	3.6	0	1.3	0	0.656	0	2009-2010	0.693147181	1.280933845	0.262364264	-0.42159449	2	42	4	2	1	2.35	0	39.9	2	2	1	2	3	1	2
1253	1884	51656	297253.5226	5	0	15.4	0	3	0	1.312	0	2009-2010	1.609437912	2.734367509	1.098612289	0.271552691	1	58	3	5	3	5	0	23.69	2	2	1	2	2	2	3
1254	1885	51657	50646.18125	5.2	0	10.8	0	2.3	0	0.902	0	2009-2010	1.648658626	2.379546134	0.832909123	-0.103140759	1	54	3	2	1	2.2	0	26.03	1	1	4	2	1	1	2
1255	1886	51658	46167.66866	0.8	0	1.5	0	0.3	0	0.41	0	2009-2010	-0.223143551	0.405465108	-1.203972804	-0.891598119	2	26	1	3	1	1.35	0	39.25	2	1	3	1	3	2	2
1256	1888	51664	218172.0141	2.3	0	6.5	0	1.5	0	0.82	0	2009-2010	0.832909123	1.871802177	0.405465108	-0.198450939	2	53	3	5	1	5	0	27.62	2	2	1	2	1	2	3
1257	1889	51667	241548.7063	1.7	0	7.4	0	2	0	0.902	0	2009-2010	0.530628251	2.00148	0.693147181	-0.103140759	1	50	3	4	5	1.24	0	26.6	1	2	3	2	1	2	1
1258	1894	51694	54737.51039	3.3	0	8.1	0	3.2	0	0.656	0	2009-2010	1.193922468	2.091864062	1.16315081	-0.42159449	1	38	3	4	1	1.15	0	35.84	1	2	2	1	3	2	1
1259	1895	51702	196136.7245	3.7	0	14.3	0	3.7	0	2.296	0	2009-2010	1.30833282	2.660259537	1.30833282	0.831168478	1	44	3	2	1	1.81	0	31.43	1	2	4	2	3	1	2
1260	1896	51704	41707.69135	1.2	0	5.6	0	1	0	0.574	0	2009-2010	0.182321557	1.722766598	0	-0.555125883	1	54	1	1	1	2.13	0	29.31	2	2	1	2	1	1	2
1261	1898	51710	215942.5134	5.1	0	9.3	0	1.6	0	1.394	0	2009-2010	1.62924054	2.2300144	0.470003629	0.332177312	2	26	3	5	1	5	0	21	2	2	2	1	2	2	3
1262	1899	51724	79275.92746	5.9	0	7.7	0	0.7	0	3.116	0	2009-2010	1.774952351	2.041220329	-0.356674944	1.136550128	2	37	2	4	1	3.01	0	21.16	2	2	1	1	2	2	2
1263	1900	51726	91246.01874	3.1	0	6.3	0	1.6	0	0.984	0	2009-2010	1.131402111	1.840549633	0.470003629	-0.016129382	2	26	3	5	5	4.1	0	23.04	1	2	1	1	2	2	3
1264	1903	51736	20896.27857	2.1	0	4.5	0	0.8	0	0.574	0	2009-2010	0.741937345	1.504077397	-0.223143551	-0.555125883	2	60	1	3	1	0.68	0	27.3	2	1	3	3	1	2	1
1265	1904	51738	107870.9965	2.4	0	3.4	0	1.4	0	1.804	0	2009-2010	0.875468737	1.223775432	0.336472237	0.590006422	1	37	1	1	6	2.77	0	28.42	1	1	4	1	1	1	2
1266	1905	51745	254981.293	2.8	0	8.1	0	2.3	0	1.066	0	2009-2010	1.029619417	2.091864062	0.832909123	0.063913326	1	44	3	5	1	3.97	0	25.54	2	1	1	2	1	2	3
1267	1906	51746	73309.91374	5.5	0	9.7	0	1.1	0	2.378	0	2009-2010	1.704748092	2.272125886	0.09531018	0.866259798	2	40	4	3	5	3.57	0	40.01	1	1	3	2	3	2	3
1268	1907	51747	20306.47781	3.1	0	11.3	0	1.5	0	1.148	0	2009-2010	1.131402111	2.424802726	0.405465108	0.138021298	1	77	1	2	1	2.06	0	43.65	1	2	1	3	3	1	2
1269	1910	51756	70316.48486	2.4	0	3.7	0	0.4	0	0.738	0	2009-2010	0.875468737	1.30833282	-0.916290732	-0.303811454	2	23	4	5	5	2.71	0	33.68	1	2	1	1	3	2	2
1270	1911	51760	62213.52853	3.6	0	5.8	0	1.3	0	1.476	0	2009-2010	1.280933845	1.757857918	0.262364264	0.389335726	2	27	2	2	5	0.72	0	25.52	1	1	1	1	1	1	1
1271	1913	51762	94875.44352	0.8	0	1	0	0.4	0	0.574	0	2009-2010	-0.223143551	0	-0.916290732	-0.555125883	2	22	4	3	6	0.91	0	25.28	1	1	1	1	1	2	1
1272	1914	51764	202114.6593	7.9	0	17.9	0	1.1	0	1.148	0	2009-2010	2.066862759	2.884800713	0.09531018	0.138021298	2	29	3	5	5	1.11	0	32.49	2	2	1	1	3	2	1
1273	1915	51783	69386.03146	0.07	1	0.5	0	0.07	1	0.082	0	2009-2010	-2.659260037	-0.693147181	-2.659260037	-2.501036032	1	42	2	3	6	0.76	0	27.49	1	2	4	2	1	2	1
1274	1916	51784	18383.52341	2.6	0	10.5	0	1.3	0	1.066	0	2009-2010	0.955511445	2.351375257	0.262364264	0.063913326	1	61	1	1	1	1.2	0	31.13	2	1	4	3	3	1	1
1275	1919	51806	60529.7563	4	0	8	0	3.8	0	1.804	0	2009-2010	1.386294361	2.079441542	1.335001067	0.590006422	1	53	3	4	5	0.65	0	39.01	2	2	3	2	3	2	1
1276	1920	51816	98571.73962	3.4	0	8.8	0	1	0	1.64	0	2009-2010	1.223775432	2.174751721	0	0.494696242	2	20	4	4	5	2.04	0	23.9	1	2	2	1	2	2	2
1277	1921	51817	78987.41471	2.3	0	17	0	1.8	0	0.574	0	2009-2010	0.832909123	2.833213344	0.587786665	-0.555125883	2	80	3	4	5	5	0	21.2	1	2	1	3	2	2	3
1278	1922	51819	55504.99668	1.6	0	11.5	0	1.4	0	1.066	0	2009-2010	0.470003629	2.442347035	0.336472237	0.063913326	1	80	3	2	1	3.6	0	34.04	2	2	1	3	3	1	3
1279	1924	51823	59050.41089	5.5	0	34.4	0	9.3	0	1.312	0	2009-2010	1.704748092	3.538056564	2.2300144	0.271552691	2	80	3	4	2	1.09	0	30.99	1	1	2	3	3	2	1
1280	1927	51832	203581.8378	3	0	7.2	0	2.2	0	1.476	0	2009-2010	1.098612289	1.974081026	0.78845736	0.389335726	1	38	5	5	1	1.07	0	25.91	1	2	1	1	1	2	1
1281	1928	51833	59627.49604	0.8	0	1	0	0.3	0	0.328	0	2009-2010	-0.223143551	0	-1.203972804	-1.114741671	2	48	3	2	3	1.13	0	26.37	1	1	1	2	1	1	1
1282	1932	51861	60817.83378	2.4	0	5.1	0	2.6	0	0.492	0	2009-2010	0.875468737	1.62924054	0.955511445	-0.709276562	1	80	3	3	1	4.94	1	29.34	2	2	1	3	1	2	3
1283	1933	51865	76601.36813	4	0	11.6	0	1.7	0	1.23	0	2009-2010	1.386294361	2.451005098	0.530628251	0.207014169	2	40	4	4	1	3.82	0	28.6	1	2	1	2	1	2	3
1284	1934	51866	90510.85518	10.2	0	34.7	0	3.8	0	5.084	0	2009-2010	2.32238772	3.546739687	1.335001067	1.626098353	1	74	3	3	1	5	1	28.12	2	2	1	3	1	2	3
1285	1936	51882	92928.77758	3.3	0	6.6	0	1.1	0	1.066	0	2009-2010	1.193922468	1.887069649	0.09531018	0.063913326	1	25	2	5	5	3.39	0	22.58	2	1	1	1	2	2	2
1286	1937	51888	144836.0822	6.9	0	40.4	0	2.4	0	1.64	0	2009-2010	1.931521412	3.698829785	0.875468737	0.494696242	1	63	3	5	1	2.8	0	27.46	2	1	2	3	1	2	2
1287	1940	51899	215691.563	2.1	0	7.7	0	1.5	0	0.656	0	2009-2010	0.741937345	2.041220329	0.405465108	-0.42159449	2	30	3	2	1	2.49	0	20.47	1	2	2	1	2	1	2
1288	1941	51905	48226.51723	2.6	0	8.8	0	1	0	3.936	0	2009-2010	0.955511445	2.174751721	0	1.370164979	2	52	4	2	1	0.97	1	28.95	1	2	1	2	1	1	1
1289	1942	51906	297664.7591	2.7	0	13.8	0	1.4	0	1.476	0	2009-2010	0.993251773	2.624668592	0.336472237	0.389335726	1	46	3	4	1	3.4	0	34.22	2	2	2	2	3	2	2
1290	1943	51908	40210.93076	1.2	0	1.9	0	0.3	0	0.574	0	2009-2010	0.182321557	0.641853886	-1.203972804	-0.555125883	2	43	2	4	3	0.98	0	39.55	1	2	1	2	3	2	1
1291	1944	51911	198600.74	2.7	0	11	0	4.9	0	0.656	0	2009-2010	0.993251773	2.397895273	1.589235205	-0.42159449	1	48	3	2	1	4.92	0	25.65	2	2	1	2	1	1	3
1292	1945	51912	58340.21544	2.7	0	11.4	0	1	0	0.82	0	2009-2010	0.993251773	2.433613355	0	-0.198450939	2	27	3	2	1	0.17	0	38.32	1	2	4	1	3	1	1
1293	1946	51916	15291.47708	1.4	0	5	0	0.6	0	0.574	0	2009-2010	0.336472237	1.609437912	-0.510825624	-0.555125883	2	66	1	4	2	0.42	0	31.83	2	2	2	3	3	2	1
1294	1947	51919	181819.4745	4	0	13.1	0	1.9	0	1.722	0	2009-2010	1.386294361	2.57261223	0.641853886	0.543486406	2	64	3	4	1	5	0	33.99	2	1	1	3	3	2	3
1295	1948	51922	73208.94384	2.5	0	8.1	0	1	0	1.066	0	2009-2010	0.916290732	2.091864062	0	0.063913326	1	46	4	3	6	1.91	0	23.25	1	1	2	2	2	2	2
1296	1949	51925	39653.19552	2.8	0	20.7	0	1.9	0	1.722	0	2009-2010	1.029619417	3.0301337	0.641853886	0.543486406	1	80	4	1	2	2.06	1	48.4	2	2	1	3	3	1	2
1297	1950	51928	63324.30372	4.5	0	19.4	0	1.5	0	2.542	0	2009-2010	1.504077397	2.965273066	0.405465108	0.932951173	2	62	5	4	1	0.25	0	20.76	2	2	3	3	2	2	1
1298	1951	51933	303325.6692	1.9	0	3.8	0	0.4	0	1.066	0	2009-2010	0.641853886	1.335001067	-0.916290732	0.063913326	1	54	3	3	5	3.69	0	35.82	1	2	4	2	3	2	3
1299	1952	51940	44764.21881	3.8	0	11	0	2.2	0	1.558	0	2009-2010	1.335001067	2.397895273	0.78845736	0.443402947	1	31	3	3	1	1.16	0	30.49	2	1	1	1	3	2	1
1300	1953	51941	73840.43069	4.7	0	17.1	0	2.2	0	1.312	0	2009-2010	1.547562509	2.839078464	0.78845736	0.271552691	1	28	4	5	1	2.71	0	35.24	2	2	1	1	3	2	2
1301	1954	51959	71940.8347	3.8	0	6.2	0	1.1	0	1.148	0	2009-2010	1.335001067	1.824549292	0.09531018	0.138021298	1	31	1	1	6	1.13	0	28.97	1	2	1	1	1	1	1
1302	1955	51963	212743.2913	4.7	0	20.3	0	2.9	0	1.64	0	2009-2010	1.547562509	3.010620886	1.064710737	0.494696242	1	49	3	4	1	5	0	23.43	2	2	1	2	2	2	3
1303	1956	51964	188059.0955	6.4	0	10.6	0	4	0	0.738	0	2009-2010	1.85629799	2.360854001	1.386294361	-0.303811454	2	60	3	5	2	4.62	0	30.69	2	2	2	3	3	2	3
1304	1959	51975	60015.33333	3	0	10.6	0	6.9	0	1.23	0	2009-2010	1.098612289	2.360854001	1.931521412	0.207014169	1	57	3	4	1	0.3	0	31.88	1	2	4	2	3	2	1
1305	1961	52008	51139.24296	3.6	0	18.7	0	1.4	0	1.312	0	2009-2010	1.280933845	2.928523524	0.336472237	0.271552691	2	62	4	4	1	1.64	0	27.59	1	2	2	3	1	2	2
1306	1962	52009	222040.4911	3.8	0	11.3	0	2.1	0	1.968	0	2009-2010	1.335001067	2.424802726	0.741937345	0.677017799	2	44	3	5	1	5	0	29.12	2	2	1	2	1	2	3
1307	1963	52010	54092.3843	3.9	0	16.8	0	1.2	0	2.05	0	2009-2010	1.360976553	2.821378886	0.182321557	0.717839793	2	49	4	4	1	1.34	0	43.92	1	1	1	2	3	2	2
1308	1964	52012	43525.15806	3.3	0	18.5	0	2.1	0	1.64	0	2009-2010	1.193922468	2.917770732	0.741937345	0.494696242	2	66	4	5	1	5	0	30.96	2	2	4	3	3	2	3
1309	1965	52025	65067.84198	1.5	0	5.9	0	0.8	0	0.738	0	2009-2010	0.405465108	1.774952351	-0.223143551	-0.303811454	1	29	1	2	1	1.16	0	30.5	1	2	2	1	3	1	1
1310	1966	52039	39423.93987	1.8	0	6.5	0	0.5	0	0.738	0	2009-2010	0.587786665	1.871802177	-0.693147181	-0.303811454	2	43	3	2	5	0.62	0	38.52	2	2	1	2	3	1	1
1311	1967	52050	236945.2669	4.5	0	7	0	1.5	0	1.394	0	2009-2010	1.504077397	1.945910149	0.405465108	0.332177312	1	39	3	5	1	5	0	32.7	1	1	1	1	3	2	3
1312	1968	52051	31669.15316	2.5	0	11	0	1.4	0	0.902	0	2009-2010	0.916290732	2.397895273	0.336472237	-0.103140759	1	56	2	1	1	1.86	0	30.9	2	2	1	2	3	1	2
1313	1969	52052	88741.21159	2.1	0	9.6	0	1.2	0	1.23	0	2009-2010	0.741937345	2.261763098	0.182321557	0.207014169	1	43	4	3	1	0.18	0	33.36	2	2	1	2	3	2	1
1314	1971	52057	82654.48467	3.5	0	24.6	0	3.7	0	1.804	0	2009-2010	1.252762968	3.202746443	1.30833282	0.590006422	2	56	3	3	3	1.03	0	34.4	1	2	1	2	3	2	1
1315	1972	52058	66488.03105	3.1	0	8.4	0	1.6	0	1.148	0	2009-2010	1.131402111	2.128231706	0.470003629	0.138021298	1	49	3	4	3	1.85	0	24.65	2	1	1	2	2	2	2
1316	1973	52064	88667.35582	3.7	0	5.6	0	0.9	0	1.558	0	2009-2010	1.30833282	1.722766598	-0.105360516	0.443402947	1	26	3	5	6	1.75	0	24.1	1	1	4	1	2	2	2
1317	1977	52088	97662.51393	10.8	0	13.7	0	3.4	0	2.05	0	2009-2010	2.379546134	2.617395833	1.223775432	0.717839793	2	79	3	5	2	3.69	0	21.29	2	1	3	3	2	2	3
1318	1980	52119	199554.9207	3.5	0	7.4	0	1	0	0.902	0	2009-2010	1.252762968	2.00148	0	-0.103140759	2	67	3	2	2	1.29	0	25.07	1	1	4	3	1	1	1
1319	1981	52122	165870.5461	4.2	0	9.8	0	1.1	0	1.23	0	2009-2010	1.435084525	2.282382386	0.09531018	0.207014169	1	67	3	4	1	5	0	32.35	2	1	4	3	3	2	3
1320	1982	52126	81735.01542	5	0	8	0	3.7	0	1.558	0	2009-2010	1.609437912	2.079441542	1.30833282	0.443402947	2	55	3	2	1	1.2	1	46.72	1	2	1	2	3	1	1
1321	1983	52127	69670.53651	2.7	0	3.3	0	2.4	0	0.738	0	2009-2010	0.993251773	1.193922468	0.875468737	-0.303811454	2	50	3	1	1	1.24	0	30.02	1	2	1	2	3	1	1
1322	1984	52129	28595.95722	7.7	0	17.2	0	2.6	0	2.214	0	2009-2010	2.041220329	2.844909384	0.955511445	0.794800834	1	74	3	2	1	1.03	0	26.67	2	1	1	3	1	1	1
1323	1985	52131	218726.4452	1.8	0	2.5	0	0.3	0	0.574	0	2009-2010	0.587786665	0.916290732	-1.203972804	-0.555125883	2	38	3	4	1	2.72	0	28.87	2	2	2	1	1	2	2
1324	1986	52137	291942.2507	6.9	0	8.6	0	4.5	0	0.82	0	2009-2010	1.931521412	2.151762203	1.504077397	-0.198450939	2	55	3	3	6	2.75	0	30.14	1	2	2	2	3	2	2
1325	1987	52151	51795.50298	3.1	0	5.7	0	0.6	0	1.066	0	2009-2010	1.131402111	1.740466175	-0.510825624	0.063913326	2	31	3	4	1	1.59	0	42.7	2	2	1	1	3	2	2
1326	1988	52153	71944.23294	1.7	0	4.1	0	1.2	0	0.82	0	2009-2010	0.530628251	1.410986974	0.182321557	-0.198450939	2	38	4	2	5	0.91	0	32.6	1	2	3	1	3	1	1
1327	1992	52182	318823.8973	4.5	0	18.5	0	5.1	0	1.394	0	2009-2010	1.504077397	2.917770732	1.62924054	0.332177312	1	58	3	3	1	5	0	41.89	2	2	2	2	3	2	3
1328	1993	52183	91787.33291	4.5	0	11.5	0	1.8	0	2.542	0	2009-2010	1.504077397	2.442347035	0.587786665	0.932951173	1	28	1	3	6	2.46	0	42.4	2	2	1	1	3	2	2
1329	1994	52191	79701.59607	1.2	0	32.4	0	0.6	0	1.394	0	2009-2010	0.182321557	3.478158423	-0.510825624	0.332177312	2	51	4	2	1	0.62	0	31.56	1	2	3	2	3	1	1
1330	1995	52195	229241.7227	3.2	0	5.8	0	1.5	0	0.738	0	2009-2010	1.16315081	1.757857918	0.405465108	-0.303811454	2	46	3	4	1	2.95	0	24.63	2	2	1	2	2	2	2
1331	1997	52213	49755.41118	5.3	0	19.1	0	4.1	0	1.64	0	2009-2010	1.667706821	2.949688335	1.410986974	0.494696242	1	53	4	3	5	0	0	27.68	1	2	1	2	1	2	1
1332	1998	52221	151940.2971	0.4	0	0.9	0	0.3	0	0.164	0	2009-2010	-0.916290732	-0.105360516	-1.203972804	-1.807888851	1	65	3	5	1	5	1	22.01	2	2	1	3	2	2	3
1333	1999	52222	211851.5633	1.3	0	3.5	0	1.2	0	0.574	0	2009-2010	0.262364264	1.252762968	0.182321557	-0.555125883	2	39	3	5	1	2.27	0	34.23	2	2	2	1	3	2	2
1334	2000	52231	275255.7205	2.2	0	2.2	0	1.3	0	0.492	0	2009-2010	0.78845736	0.78845736	0.262364264	-0.709276562	2	56	3	4	2	3.88	0	41.79	2	2	1	2	3	2	3
1335	2001	52233	119457.3254	2	0	10.3	0	2.7	0	0.738	0	2009-2010	0.693147181	2.332143895	0.993251773	-0.303811454	1	72	3	5	1	2.06	0	27.61	2	2	1	3	1	2	2
1336	2002	52242	134021.3753	6.8	0	18.4	0	2.6	0	2.296	0	2009-2010	1.916922612	2.912350665	0.955511445	0.831168478	1	33	1	4	1	1.55	0	34.84	1	1	4	1	3	2	2
1337	2003	52243	111264.9016	5.1	0	40.8	0	3.4	0	2.87	0	2009-2010	1.62924054	3.708682081	1.223775432	1.05431203	1	76	3	2	1	3.23	0	26.26	2	2	3	3	1	1	2
1338	2004	52247	175223.4751	5.7	0	14	0	3.5	0	1.394	0	2009-2010	1.740466175	2.63905733	1.252762968	0.332177312	1	45	3	4	1	3.02	0	33.91	2	1	4	2	3	2	2
1339	2005	52259	77789.84484	2.3	0	8.6	0	2.8	0	1.312	0	2009-2010	0.832909123	2.151762203	1.029619417	0.271552691	1	25	3	3	1	1.03	0	23.47	1	2	1	1	2	2	1
1340	2006	52261	46653.6291	2.3	0	2.9	0	0.3	0	0.984	0	2009-2010	0.832909123	1.064710737	-1.203972804	-0.016129382	2	20	1	4	5	1.8	0	21.66	2	2	4	1	2	2	2
1341	2011	52280	83645.35582	2.9	0	5.2	0	4.2	0	0.574	0	2009-2010	1.064710737	1.648658626	1.435084525	-0.555125883	1	20	2	3	5	1.01	0	30.93	1	1	2	1	3	2	1
1342	2013	52289	75987.76671	8.8	0	64.3	0	5.4	0	8.2	0	2009-2010	2.174751721	4.163559631	1.686398954	2.104134154	1	80	3	3	1	3.77	0	26.46	1	1	1	3	1	2	3
1343	2014	52293	284022.1721	2.8	0	10.1	0	1.4	0	1.066	0	2009-2010	1.029619417	2.312535424	0.336472237	0.063913326	2	56	3	5	1	5	0	22.37	2	1	2	2	2	2	3
1344	2015	52309	219216.4898	1.3	0	2.9	0	0.3	0	0.492	0	2009-2010	0.262364264	1.064710737	-1.203972804	-0.709276562	2	29	3	2	1	0	0	30.23	2	2	1	1	3	1	1
1345	2016	52314	212178.7133	0.6	0	4.3	0	0.4	0	0.574	0	2009-2010	-0.510825624	1.458615023	-0.916290732	-0.555125883	2	25	3	3	1	1.45	0	20.92	1	1	2	1	2	2	2
1346	2019	52324	186015.6386	4.9	0	17.2	0	1.5	0	0.902	0	2009-2010	1.589235205	2.844909384	0.405465108	-0.103140759	2	41	3	4	3	1.48	0	24.37	1	1	2	2	2	2	2
1347	2022	52340	208393.0197	3.5	0	10.4	0	6.2	0	0.984	0	2009-2010	1.252762968	2.341805806	1.824549292	-0.016129382	2	59	3	4	3	5	0	22.01	1	2	4	2	2	2	3
1348	2024	52348	68576.06988	2.5	0	11	0	1	0	0.984	0	2009-2010	0.916290732	2.397895273	0	-0.016129382	1	57	4	4	1	4.26	0	35.43	2	2	4	2	3	2	3
1349	2025	52349	64751.4781	2.7	0	1.3	0	0.6	0	1.23	0	2009-2010	0.993251773	0.262364264	-0.510825624	0.207014169	1	45	4	1	3	2.73	0	24.85	1	2	2	2	2	1	2
1350	2026	52368	167421.2662	2.2	0	11.7	0	0.8	0	2.624	0	2009-2010	0.78845736	2.459588842	-0.223143551	0.964699871	2	34	3	5	1	2.71	0	36.84	2	2	2	1	3	2	2
1351	2027	52369	185764.5505	3.8	0	11	0	4.9	0	1.148	0	2009-2010	1.335001067	2.397895273	1.589235205	0.138021298	2	69	3	1	2	1.11	1	28.81	2	2	1	3	1	1	1
1352	2029	52377	61136.59699	3	0	5.5	0	1.1	0	0.82	0	2009-2010	1.098612289	1.704748092	0.09531018	-0.198450939	2	54	3	4	3	0.28	0	33.94	1	2	1	2	3	2	1
1353	2031	52390	113498.7154	4.1	0	13.1	0	1.7	0	1.476	0	2009-2010	1.410986974	2.57261223	0.530628251	0.389335726	2	20	3	3	5	1.31	0	22.78	1	1	1	1	2	2	2
1354	2032	52397	34461.59565	4.1	0	5.7	0	1.3	0	1.23	0	2009-2010	1.410986974	1.740466175	0.262364264	0.207014169	1	55	1	1	4	1.66	0	30.38	1	1	3	2	3	1	2
1355	2033	52398	80452.18574	2.4	0	4.1	0	0.5	0	1.066	0	2009-2010	0.875468737	1.410986974	-0.693147181	0.063913326	2	34	3	2	5	1.37	0	33.1	1	1	3	1	3	1	2
1356	2034	52401	95039.16432	7.8	0	9.2	0	0.8	0	3.198	0	2009-2010	2.054123734	2.219203484	-0.223143551	1.162525614	2	20	1	4	5	1.32	0	25.85	2	2	1	1	1	2	2
1357	2035	52410	100389.0947	4.8	0	12.2	0	1.7	0	1.148	0	2009-2010	1.568615918	2.501435952	0.530628251	0.138021298	1	24	1	4	5	2.49	0	27.15	2	2	2	1	1	2	2
1358	2036	52413	33538.85131	4	0	13.1	0	2.5	0	1.312	0	2009-2010	1.386294361	2.57261223	0.916290732	0.271552691	1	80	3	2	1	1.03	0	28.67	2	1	1	3	1	1	1
1359	2038	52418	84871.71909	3.9	0	19.7	0	3.9	0	0.984	0	2009-2010	1.360976553	2.980618636	1.360976553	-0.016129382	1	23	3	4	5	1.14	0	22.45	1	2	4	1	2	2	1
1360	2040	52444	47979.93464	4.8	0	25.7	0	2.5	0	3.116	0	2009-2010	1.568615918	3.246490992	0.916290732	1.136550128	1	71	4	3	1	1.16	0	23.68	2	1	1	3	2	2	1
1361	2041	52447	217392.7758	3.5	0	7.7	0	1.5	0	1.066	0	2009-2010	1.252762968	2.041220329	0.405465108	0.063913326	2	24	3	4	5	2.91	0	37.24	1	2	1	1	3	2	2
1362	2042	52450	171617.0225	2.9	0	16.7	0	3.3	0	1.148	0	2009-2010	1.064710737	2.815408719	1.193922468	0.138021298	1	63	3	2	1	2.2	0	30.76	1	2	3	3	3	1	2
1363	2043	52451	61610.34829	1	0	1.3	0	0.3	0	0.41	0	2009-2010	0	0.262364264	-1.203972804	-0.891598119	2	22	1	5	5	1.39	0	24.31	2	2	2	1	2	2	2
1364	2044	52453	84032.94689	1.3	0	4.7	0	1.1	0	0.492	0	2009-2010	0.262364264	1.547562509	0.09531018	-0.709276562	2	80	3	5	3	3.32	0	26.52	2	2	1	3	1	2	2
1365	2047	52466	59309.13734	4.3	0	17.1	0	2.7	0	17.466	0	2009-2010	1.458615023	2.839078464	0.993251773	2.860256134	2	67	3	3	1	3.43	0	31.95	1	1	1	3	3	2	2
1366	2048	52469	192558.6463	4.1	0	4.3	0	2.5	0	2.706	0	2009-2010	1.410986974	1.458615023	0.916290732	0.99547153	1	61	3	5	1	5	0	25.62	2	2	1	3	1	2	3
1367	2050	52475	70921.34818	2	0	9.4	0	3	0	0.738	0	2009-2010	0.693147181	2.240709689	1.098612289	-0.303811454	2	21	3	4	5	0.55	0	24.02	1	2	4	1	2	2	1
1368	2053	52484	253243.5386	2.3	0	5.6	0	1.7	0	1.066	0	2009-2010	0.832909123	1.722766598	0.530628251	0.063913326	2	31	3	1	6	1.64	0	24.09	1	1	2	1	2	1	2
1369	2055	52525	43231.09471	4.8	0	108	0	18.8	0	2.296	0	2009-2010	1.568615918	4.682131227	2.93385687	0.831168478	1	65	4	3	3	0.92	0	18.34	1	2	3	3	2	2	1
1370	2056	52535	302845.8976	4.5	0	47.9	0	3.3	0	4.51	0	2009-2010	1.504077397	3.869115504	1.193922468	1.506297154	1	43	3	3	1	4.65	0	25.49	2	2	1	2	1	2	3
1371	2057	52537	291942.2507	2.5	0	11	0	1.3	0	0.82	0	2009-2010	0.916290732	2.397895273	0.262364264	-0.198450939	2	52	3	3	1	3.43	0	41.24	1	1	4	2	3	2	2
1372	2058	52538	191025.8271	8.3	0	10.5	0	3.3	0	1.804	0	2009-2010	2.116255515	2.351375257	1.193922468	0.590006422	1	37	3	5	1	5	0	30.92	2	1	2	1	3	2	3
1373	2059	52543	263663.6417	2.4	0	11.5	0	1.5	0	1.312	0	2009-2010	0.875468737	2.442347035	0.405465108	0.271552691	2	59	3	5	1	5	1	28.67	1	1	1	2	1	2	3
1374	2060	52548	71772.93846	5.7	0	6.8	0	1.9	0	1.886	0	2009-2010	1.740466175	1.916922612	0.641853886	0.634458184	1	24	4	3	5	1.64	0	35.07	1	2	4	1	3	2	2
1375	2061	52550	175884.5782	3.5	0	19.8	0	2.9	0	1.476	0	2009-2010	1.252762968	2.985681938	1.064710737	0.389335726	2	68	3	4	1	3.43	0	19.84	2	2	1	3	2	2	2
1376	2063	52557	158591.5088	5.5	0	22.9	0	4.3	0	1.23	0	2009-2010	1.704748092	3.131136911	1.458615023	0.207014169	1	62	3	5	1	5	0	24.47	1	1	2	3	2	2	3
1377	2064	52561	19866.70316	0.5	0	3	0	0.5	0	0.41	0	2009-2010	-0.693147181	1.098612289	-0.693147181	-0.891598119	1	65	1	2	1	1.01	0	27.08	2	2	2	3	1	1	1
1378	2065	52562	89836.46037	4.1	0	15	0	10.9	0	1.23	0	2009-2010	1.410986974	2.708050201	2.388762789	0.207014169	1	30	5	3	6	0.28	0	27.43	1	1	2	1	1	2	1
1379	2066	52570	77280.57514	12.1	0	26.6	0	3.8	0	2.87	0	2009-2010	2.493205453	3.280911216	1.335001067	1.05431203	1	32	4	4	3	3.51	0	28.8	2	1	1	1	1	2	3
1380	2067	52572	19411.44667	4.5	0	11.9	0	1.5	0	0.902	0	2009-2010	1.504077397	2.4765384	0.405465108	-0.103140759	2	62	2	5	6	5	0	28.39	2	1	1	3	1	2	3
1381	2069	52577	91975.91343	4.9	0	13.3	0	4.6	0	1.23	0	2009-2010	1.589235205	2.587764035	1.526056303	0.207014169	1	78	3	5	2	5	0	23.46	2	1	2	3	2	2	3
1382	2070	52579	25271.32486	2.1	0	14.2	0	1.9	0	0.82	0	2009-2010	0.741937345	2.653241965	0.641853886	-0.198450939	2	69	1	5	1	2.75	0	45.9	1	2	1	3	3	2	2
1383	2071	52583	185764.5505	1.8	0	13.4	0	7.3	0	1.804	0	2009-2010	0.587786665	2.595254707	1.987874348	0.590006422	2	64	3	4	1	5	0	25.33	2	2	4	3	1	2	3
1384	2073	52595	55753.38168	2.8	0	4	0	0.6	0	1.066	0	2009-2010	1.029619417	1.386294361	-0.510825624	0.063913326	2	48	3	2	3	4.1	0	21.77	1	2	3	2	2	1	3
1385	2075	52614	236962.1879	4.4	0	11.3	0	1.6	0	1.886	0	2009-2010	1.481604541	2.424802726	0.470003629	0.634458184	2	25	3	3	6	0.83	0	24.12	1	2	1	1	2	2	1
1386	2076	52619	28170.6344	4.3	0	13.4	0	2.1	0	2.132	0	2009-2010	1.458615023	2.595254707	0.741937345	0.757060506	1	78	3	4	1	2.61	1	32.57	1	2	1	3	3	2	2
1387	2077	52629	50728.35148	3.8	0	17.1	0	2.7	0	2.296	0	2009-2010	1.335001067	2.839078464	0.993251773	0.831168478	2	67	3	3	2	1.25	1	39.67	2	1	1	3	3	2	1
1388	2078	52630	40435.82669	5	0	24.2	0	4.6	0	1.886	0	2009-2010	1.609437912	3.186352633	1.526056303	0.634458184	2	72	4	3	2	1.11	0	22.89	1	2	2	3	2	2	1
1389	2081	52645	22980.91534	5.1	0	11	0	1.7	0	1.722	0	2009-2010	1.62924054	2.397895273	0.530628251	0.543486406	2	80	1	3	2	2.62	0	27.38	2	2	1	3	1	2	2
1390	2083	52655	114834.0489	24	0	72.4	0	9.2	0	7.134	0	2009-2010	3.17805383	4.282206299	2.219203484	1.964872087	1	76	3	3	1	2.33	1	30.86	2	1	4	3	3	2	2
1391	2084	52660	15639.52722	7.4	0	8.5	0	6.9	0	1.476	0	2009-2010	2.00148	2.140066163	1.931521412	0.389335726	2	62	1	3	2	2.4	0	28.07	1	2	1	3	1	2	2
1392	2086	52685	76293.27895	5.7	0	20.4	0	1.3	0	2.706	0	2009-2010	1.740466175	3.015534901	0.262364264	0.99547153	2	21	1	4	1	4.12	0	22.7	1	2	2	1	2	2	3
1393	2087	52686	70221.58456	3.5	0	13.8	0	1.8	0	5.33	0	2009-2010	1.252762968	2.624668592	0.587786665	1.673351238	1	36	5	3	1	1.5	0	31.41	2	2	2	1	3	2	2
1394	2088	52690	39072.11305	2.6	0	6.9	0	0.8	0	0.902	0	2009-2010	0.955511445	1.931521412	-0.223143551	-0.103140759	2	58	1	4	1	5	0	35.48	2	1	1	2	3	2	3
1395	2089	52691	63134.84268	5.7	0	39.3	0	2.1	0	4.674	0	2009-2010	1.740466175	3.671224519	0.741937345	1.542015236	1	80	3	5	1	5	0	27.94	2	1	1	3	1	2	3
1396	2090	52708	50747.10571	5.7	0	12.9	0	1.7	0	0.984	0	2009-2010	1.740466175	2.557227311	0.530628251	-0.016129382	1	51	4	2	5	5	0	34.8	1	2	3	2	3	1	3
1397	2091	52716	66960.67279	5.3	0	15.4	0	2.2	0	1.968	0	2009-2010	1.667706821	2.734367509	0.78845736	0.677017799	2	30	3	2	3	0.47	0	38.42	1	2	2	1	3	1	1
1398	2093	52723	72254.03655	1.7	0	4.3	0	0.8	0	0.738	0	2009-2010	0.530628251	1.458615023	-0.223143551	-0.303811454	1	58	4	3	3	3.23	0	30.4	1	1	4	2	3	2	2
1399	2094	52728	18383.52341	2.7	0	7	0	1.7	0	0.738	0	2009-2010	0.993251773	1.945910149	0.530628251	-0.303811454	1	65	1	1	1	2.06	0	23.22	1	1	3	3	2	1	2
1400	2095	52730	232692.9213	1	0	2.6	0	0.4	0	1.066	0	2009-2010	0	0.955511445	-0.916290732	0.063913326	2	53	3	3	1	4.8	0	23.6	2	2	1	2	2	2	3
1401	2096	52734	100218.645	3.6	0	5.2	0	1.1	0	1.23	0	2009-2010	1.280933845	1.648658626	0.09531018	0.207014169	2	28	3	1	6	2.47	0	48.12	1	1	4	1	3	1	2
1402	2097	52751	196131.5007	2.8	0	2.7	0	1.6	0	0.738	0	2009-2010	1.029619417	0.993251773	0.470003629	-0.303811454	2	67	3	4	1	5	0	19.05	2	2	1	3	2	2	3
1403	2099	52759	65502.41608	2.3	0	23.6	0	1	0	1.64	0	2009-2010	0.832909123	3.161246712	0	0.494696242	2	67	4	4	3	1.11	0	31.93	1	2	2	3	3	2	1
1404	2100	52763	80996.89982	9.3	0	11.8	0	4.1	0	2.788	0	2009-2010	2.2300144	2.468099531	1.410986974	1.025324493	1	33	4	3	6	3.23	0	26.79	1	1	1	1	1	2	2
1405	2101	52764	28669.00133	4.1	0	13.2	0	7.8	0	1.476	0	2009-2010	1.410986974	2.58021683	2.054123734	0.389335726	1	74	1	5	1	3.39	0	28.26	1	2	1	3	1	2	2
1406	2104	52780	87218.60266	3.8	0	7.7	0	1.9	0	2.624	0	2009-2010	1.335001067	2.041220329	0.641853886	0.964699871	1	25	4	5	5	4.37	0	43.5	1	2	1	1	3	2	3
1407	2105	52782	257883.1197	3.5	0	3.3	0	1.8	0	0.82	0	2009-2010	1.252762968	1.193922468	0.587786665	-0.198450939	2	38	3	5	1	5	0	28.47	1	1	1	1	1	2	3
1408	2107	52813	150576.0425	5.8	0	20.6	0	2.5	0	1.804	0	2009-2010	1.757857918	3.025291076	0.916290732	0.590006422	1	65	3	5	1	5	0	35.03	2	1	1	3	3	2	3
1409	2110	52832	92137.94905	2.6	0	9	0	2.2	0	1.066	0	2009-2010	0.955511445	2.197224577	0.78845736	0.063913326	2	30	3	4	3	1.37	0	30.49	1	2	1	1	3	2	2
1410	2111	52838	181819.4745	3.1	0	13.9	0	4	0	2.706	0	2009-2010	1.131402111	2.63188884	1.386294361	0.99547153	2	67	3	4	1	1.92	0	29.1	2	2	1	3	1	2	2
1411	2112	52839	96586.41621	1.8	0	281	0	7.3	0	4.838	0	2009-2010	0.587786665	5.638354669	1.987874348	1.576501412	1	79	5	4	1	2.06	0	21.21	1	2	1	3	2	2	2
1412	2113	52841	127108.4824	2.8	0	6.4	0	0.7	0	0.82	0	2009-2010	1.029619417	1.85629799	-0.356674944	-0.198450939	2	80	3	3	2	1.94	0	31.37	2	2	1	3	3	2	2
1413	2116	52869	66361.17982	3.2	0	24.5	0	3.2	0	1.804	0	2009-2010	1.16315081	3.198673118	1.16315081	0.590006422	1	49	4	5	3	3.69	0	39.19	1	1	1	2	3	2	3
1414	2118	52878	57670.33354	3.8	0	8.3	0	1.6	0	1.476	0	2009-2010	1.335001067	2.116255515	0.470003629	0.389335726	2	51	3	5	4	1.72	0	26.79	1	1	1	2	1	2	2
1415	2119	52881	19866.70316	5.1	0	13.4	0	6.4	0	1.312	0	2009-2010	1.62924054	2.595254707	1.85629799	0.271552691	1	69	1	4	1	5	0	29.11	2	1	1	3	1	2	3
1416	2121	52893	86172.34688	2.7	0	11.5	0	3.2	0	1.23	0	2009-2010	0.993251773	2.442347035	1.16315081	0.207014169	1	48	4	4	1	5	0	32.37	1	1	4	2	3	2	3
1417	2123	52903	60541.69207	6.7	0	40.1	0	4.1	0	1.066	0	2009-2010	1.902107526	3.691376334	1.410986974	0.063913326	1	51	4	5	5	2.22	0	26.27	2	2	1	2	1	2	2
1418	2125	52915	215942.5134	1.3	0	4.9	0	0.5	0	1.558	0	2009-2010	0.262364264	1.589235205	-0.693147181	0.443402947	2	27	5	5	5	5	0	25.53	1	2	1	1	1	2	3
1419	2126	52919	126513.909	2.7	0	17.1	0	3.3	0	2.296	0	2009-2010	0.993251773	2.839078464	1.193922468	0.831168478	2	80	3	4	2	5	0	24.14	2	2	1	3	2	2	3
1420	2127	52928	63844.54257	1.4	0	4.6	0	0.5	0	0.656	0	2009-2010	0.336472237	1.526056303	-0.693147181	-0.42159449	2	20	2	2	6	1.37	0	32.17	1	2	1	1	3	1	2
1421	2128	52931	97480.67831	2.4	0	7.5	0	1.5	0	0.82	0	2009-2010	0.875468737	2.014903021	0.405465108	-0.198450939	1	70	3	5	1	5	0	34.25	2	1	4	3	3	2	3
1422	2131	52953	274162.8742	3.1	0	12.9	0	1.4	0	1.23	0	2009-2010	1.131402111	2.557227311	0.336472237	0.207014169	1	28	3	4	5	5	0	33.69	2	1	4	1	3	2	3
1423	2132	52959	92858.31416	1.2	0	2.4	0	0.5	0	0.574	0	2009-2010	0.182321557	0.875468737	-0.693147181	-0.555125883	2	28	5	3	1	2.04	0	22.37	1	2	1	1	2	2	2
1424	2133	52976	21683.74838	4.4	0	38.1	0	2.7	0	1.804	0	2009-2010	1.481604541	3.640214282	0.993251773	0.590006422	1	67	1	1	1	0.62	0	31.54	1	2	1	3	3	1	1
1425	2134	52977	103223.9682	2.9	0	5.8	0	1.2	0	0.574	0	2009-2010	1.064710737	1.757857918	0.182321557	-0.555125883	2	80	3	4	2	2.22	0	23.6	2	1	3	3	2	2	2
1426	2138	53020	65049.02137	2.8	0	11.9	0	1.5	0	0.984	0	2009-2010	1.029619417	2.4765384	0.405465108	-0.016129382	1	35	1	2	1	0.78	0	26.86	1	1	3	1	1	1	1
1427	2139	53028	45864.87476	4.3	0	10.1	0	6.6	0	1.066	0	2009-2010	1.458615023	2.312535424	1.887069649	0.063913326	2	48	1	4	1	5	0	36.73	1	1	3	2	3	2	3
1428	2140	53035	28081.68404	4.5	0	9.7	0	2.3	0	1.066	0	2009-2010	1.504077397	2.272125886	0.832909123	0.063913326	1	77	3	3	2	1.2	1	28.42	2	1	3	3	1	2	1
1429	2142	53041	15487.60781	11.4	0	33.7	0	1.8	0	2.05	0	2009-2010	2.433613355	3.517497837	0.587786665	0.717839793	2	60	1	4	5	5	0	37.53	1	1	4	3	3	2	3
1430	2143	53066	201877.354	11.7	0	20	0	3.6	0	2.296	0	2009-2010	2.459588842	2.995732274	1.280933845	0.831168478	2	28	3	5	5	3.32	0	18.91	2	2	1	1	2	2	2
1431	2144	53072	226790.6969	2	0	5.1	0	1.3	0	0.656	0	2009-2010	0.693147181	1.62924054	0.262364264	-0.42159449	2	22	3	2	6	0.79	0	38.13	1	2	2	1	3	1	1
1432	2145	53075	134656.5512	1.3	0	4.7	0	1.7	0	0.574	0	2009-2010	0.262364264	1.547562509	0.530628251	-0.555125883	2	72	3	3	2	5	0	37.34	2	1	1	3	3	2	3
1433	2146	53092	89650.62457	1.8	0	8.3	0	1	0	1.312	0	2009-2010	0.587786665	2.116255515	0	0.271552691	2	53	4	4	1	1.65	0	28.82	1	2	4	2	1	2	2
1434	2147	53094	58741.32926	5.2	0	9.7	0	4.5	0	1.968	0	2009-2010	1.648658626	2.272125886	1.504077397	0.677017799	1	22	4	4	5	0.95	0	23.46	1	1	4	1	2	2	1
1435	2149	53100	253800.7251	1.5	0	8.6	0	1.2	0	0.574	0	2009-2010	0.405465108	2.151762203	0.182321557	-0.555125883	2	57	3	5	1	5	0	23.94	2	1	2	2	2	2	3
1436	2150	53104	256888.8832	3.9	0	7.3	0	1.2	0	2.46	0	2009-2010	1.360976553	1.987874348	0.182321557	0.90016135	2	47	3	3	1	5	0	37.06	1	2	1	2	3	2	3
1437	2152	53115	100389.0947	1.5	0	6.2	0	0.6	0	0.984	0	2009-2010	0.405465108	1.824549292	-0.510825624	-0.016129382	1	23	1	3	1	1.53	0	24.03	1	1	3	1	2	2	2
1438	2153	53116	35149.10263	1.8	0	6.8	0	1	0	0.738	0	2009-2010	0.587786665	1.916922612	0	-0.303811454	1	63	4	4	1	1.57	0	28.67	1	2	2	3	1	2	2
1439	2155	53130	255871.9915	2.6	0	5.1	0	0.8	0	0.984	0	2009-2010	0.955511445	1.62924054	-0.223143551	-0.016129382	1	43	3	5	3	4.37	0	28.38	2	1	3	2	1	2	3
1440	2156	53131	86369.10562	1.6	0	10	0	1.4	0	2.46	0	2009-2010	0.470003629	2.302585093	0.336472237	0.90016135	1	39	4	2	6	1.8	0	19.9	1	1	3	1	2	1	2
1441	2161	53161	61360.08734	2.8	0	8.4	0	1.7	0	0.902	0	2009-2010	1.029619417	2.128231706	0.530628251	-0.103140759	2	49	2	4	5	4.12	0	26.32	2	2	1	2	1	2	3
1442	2164	53166	68918.2454	2.6	0	4.7	0	1	0	0.82	0	2009-2010	0.955511445	1.547562509	0	-0.198450939	2	20	1	4	5	2.71	0	23.43	1	2	1	1	2	2	2
1443	2165	53169	88881.10251	3.1	0	5.1	0	3	0	0.492	0	2009-2010	1.131402111	1.62924054	1.098612289	-0.709276562	1	73	3	4	1	2.73	0	24.04	2	2	1	3	2	2	2
1444	2167	53176	66169.2274	6.7	0	10.6	0	3.5	0	1.558	0	2009-2010	1.902107526	2.360854001	1.252762968	0.443402947	2	68	3	3	1	0.91	0	23.98	2	2	1	3	2	2	1
1445	2168	53177	72254.03655	5.1	0	22	0	3.6	0	2.296	0	2009-2010	1.62924054	3.091042453	1.280933845	0.831168478	1	55	4	4	1	5	0	36.38	1	2	1	2	3	2	3
1446	2170	53181	192687.2268	2	0	7	0	2.4	0	0.902	0	2009-2010	0.693147181	1.945910149	0.875468737	-0.103140759	2	37	3	5	1	5	0	30.97	2	2	2	1	3	2	3
1447	2171	53184	51935.31518	7.1	0	14.4	0	3	0	2.296	0	2009-2010	1.960094784	2.667228207	1.098612289	0.831168478	2	66	4	5	1	5	0	27.12	2	1	1	3	1	2	3
1448	2172	53188	35298.83708	2.8	0	22.9	0	1.5	0	1.066	0	2009-2010	1.029619417	3.131136911	0.405465108	0.063913326	2	71	1	1	2	0.97	0	36.88	2	2	3	3	3	1	1
1449	2174	53195	61192.20661	2.6	0	14.8	0	0.8	0	1.23	0	2009-2010	0.955511445	2.694627181	-0.223143551	0.207014169	1	80	3	3	1	3.43	0	31.16	1	2	1	3	3	2	2
1450	2176	53202	134021.3753	4.8	0	22.4	0	3.7	0	3.28	0	2009-2010	1.568615918	3.109060959	1.30833282	1.187843422	1	34	1	2	1	1.9	0	32.61	2	1	1	1	3	1	2
1451	2177	53206	185764.5505	2.1	0	9.9	0	1.2	0	0.902	0	2009-2010	0.741937345	2.292534757	0.182321557	-0.103140759	2	68	3	3	1	2.4	0	31.04	1	2	1	3	3	2	2
1452	2180	53238	42812.64008	2.4	0	4.9	0	0.8	0	0.82	0	2009-2010	0.875468737	1.589235205	-0.223143551	-0.198450939	2	40	1	5	1	5	0	38.38	2	2	1	2	3	2	3
1453	2183	53243	58321.49967	1.3	0	2	0	0.7	0	0.574	0	2009-2010	0.262364264	0.693147181	-0.356674944	-0.555125883	2	43	3	4	3	0.76	0	36.85	1	2	4	2	3	2	1
1454	2185	53266	51674.42753	4.5	0	17.6	0	3.5	0	1.804	0	2009-2010	1.504077397	2.867898902	1.252762968	0.590006422	1	45	1	2	4	1.44	0	28.1	2	1	4	2	1	1	2
1455	2186	53278	19983.52459	2.5	0	9.1	0	1.2	0	1.148	0	2009-2010	0.916290732	2.208274414	0.182321557	0.138021298	2	62	1	4	1	2.08	0	29.33	2	2	3	3	1	2	2
1456	2188	53289	115059.723	1.7	0	5.4	0	1.4	0	0.984	0	2009-2010	0.530628251	1.686398954	0.336472237	-0.016129382	1	71	3	4	1	1.72	0	30.79	1	2	1	3	3	2	2
1457	2191	53302	297171.2127	2.1	0	5.2	0	1.1	0	0.656	0	2009-2010	0.741937345	1.648658626	0.09531018	-0.42159449	1	51	3	4	2	3.91	0	37.36	1	2	2	2	3	2	3
1458	2193	53312	52310.88773	2.1	0	6.4	0	1	0	0.902	0	2009-2010	0.741937345	1.85629799	0	-0.103140759	2	20	1	4	1	1.44	0	23.52	1	2	1	1	2	2	2
1459	2194	53318	288395.956	1.1	0	2.7	0	0.4	0	0.902	0	2009-2010	0.09531018	0.993251773	-0.916290732	-0.103140759	2	26	3	3	1	1.31	0	47.11	2	2	1	1	3	2	2
1460	2195	53325	63547.07512	6.4	0	18.4	0	4.4	0	2.378	0	2009-2010	1.85629799	2.912350665	1.481604541	0.866259798	1	37	3	2	1	1.23	0	36.26	2	2	4	1	3	1	1
1461	2196	53327	115078.6201	2.7	0	10.2	0	1.1	0	1.312	0	2009-2010	0.993251773	2.32238772	0.09531018	0.271552691	1	27	2	2	6	1.11	0	26.52	1	1	2	1	1	1	1
1462	2198	53329	118590.4932	3.5	0	7.8	0	0.9	0	2.706	0	2009-2010	1.252762968	2.054123734	-0.105360516	0.99547153	1	25	2	2	6	0.55	0	23.58	2	2	3	1	2	1	1
1463	2202	53341	19273.42861	1.9	0	4.1	0	0.6	0	0.41	0	2009-2010	0.641853886	1.410986974	-0.510825624	-0.891598119	1	60	2	3	3	3.88	0	29.66	1	2	1	3	1	2	3
1464	2203	53342	201503.6932	4.7	0	9.8	0	2.7	0	0.656	0	2009-2010	1.547562509	2.282382386	0.993251773	-0.42159449	1	52	3	5	1	2.49	0	36.99	2	2	1	2	3	2	2
1465	2204	53345	82674.76241	2.5	0	4.7	0	0.7	0	1.23	0	2009-2010	0.916290732	1.547562509	-0.356674944	0.207014169	2	23	3	3	5	0.47	0	28.94	1	1	2	1	1	2	1
1466	2205	53351	241326.6496	3.2	0	9.8	0	4.5	0	0.82	0	2009-2010	1.16315081	2.282382386	1.504077397	-0.198450939	2	27	3	5	6	5	0	25.69	2	1	1	1	1	2	3
1467	2206	53358	53251.08483	1.1	0	1.9	0	0.6	0	1.148	0	2009-2010	0.09531018	0.641853886	-0.510825624	0.138021298	2	44	2	3	6	1.66	0	28.16	2	2	3	2	1	2	2
1468	2209	53362	62795.89465	4.8	0	20.1	0	2.2	0	1.722	0	2009-2010	1.568615918	3.000719815	0.78845736	0.543486406	1	80	3	5	1	4.98	0	33.3	2	1	2	3	3	2	3
1469	2211	53383	60103.74866	3.4	0	15.2	0	2.2	0	0.984	0	2009-2010	1.223775432	2.721295428	0.78845736	-0.016129382	2	36	2	3	5	2.59	0	20.34	2	1	4	1	2	2	2
1470	2212	53395	289160.4036	3.7	0	9.3	0	1.7	0	1.804	0	2009-2010	1.30833282	2.2300144	0.530628251	0.590006422	2	40	3	3	1	2.36	0	20.46	2	2	1	2	2	2	2
1471	2213	53396	334821.7964	11	0	23.3	0	8.1	0	3.936	0	2009-2010	2.397895273	3.148453361	2.091864062	1.370164979	1	43	3	3	1	2.36	0	26.56	2	2	4	2	1	2	2
1472	2214	53404	236996.7818	2.9	0	4.8	0	1.8	0	0.656	0	2009-2010	1.064710737	1.568615918	0.587786665	-0.42159449	1	54	3	4	1	5	0	28.79	2	2	2	2	1	2	3
1473	2216	53427	242582.311	3.7	0	17.3	0	2.2	0	2.296	0	2009-2010	1.30833282	2.850706502	0.78845736	0.831168478	1	53	3	5	1	5	0	27.12	2	1	1	2	1	2	3
1474	2217	53428	71583.04505	7.4	0	92.2	0	6	0	13.284	0	2009-2010	2.00148	4.523960131	1.791759469	2.586560304	1	80	3	1	3	0.83	0	27.54	1	1	4	3	1	1	1
1475	2219	53460	17294.26678	2.2	0	50.8	0	1.7	0	2.706	0	2009-2010	0.78845736	3.927896355	0.530628251	0.99547153	1	68	2	2	3	2.43	0	30.98	1	2	4	3	3	1	2
1476	2220	53472	218428.4736	2.2	0	5.6	0	1.3	0	0.82	0	2009-2010	0.78845736	1.722766598	0.262364264	-0.198450939	2	50	3	3	1	3.71	0	26.44	1	2	2	2	1	2	3
1477	2221	53477	63912.9782	4.1	0	23.1	0	10.2	0	1.394	0	2009-2010	1.410986974	3.139832618	2.32238772	0.332177312	1	80	3	5	1	3.43	1	29.07	2	1	3	3	1	2	2
1478	2222	53481	159261.6036	5.9	0	12.2	0	1.9	0	1.476	0	2009-2010	1.774952351	2.501435952	0.641853886	0.389335726	1	66	3	2	1	5	0	27.71	1	1	4	3	1	1	3
1479	2223	53484	81509.79399	4.4	0	36.3	0	6.9	0	1.804	0	2009-2010	1.481604541	3.591817741	1.931521412	0.590006422	1	71	3	3	3	1.33	0	23.86	1	2	2	3	2	2	2
1480	2224	53489	100583.4874	4.7	0	14.9	0	2.6	0	1.23	0	2009-2010	1.547562509	2.701361213	0.955511445	0.207014169	1	22	1	5	5	1.57	0	22.6	2	2	2	1	2	2	2
1481	2225	53495	206800.2411	4.8	0	8.9	0	2.1	0	1.312	0	2009-2010	1.568615918	2.186051277	0.741937345	0.271552691	1	31	3	4	6	1.85	0	20.17	1	1	4	1	2	2	2
1482	2226	53500	93148.34547	6.4	0	10	0	3.2	0	1.312	0	2009-2010	1.85629799	2.302585093	1.16315081	0.271552691	1	32	2	5	1	1.55	0	24.43	2	2	4	1	2	2	2
1483	2227	53501	208216.6376	4.6	0	22.2	0	3.1	0	1.148	0	2009-2010	1.526056303	3.100092289	1.131402111	0.138021298	1	44	3	5	1	5	0	29.68	2	2	1	2	1	2	3
1484	2228	53504	90510.85518	7.2	0	35.1	0	5.3	0	4.018	0	2009-2010	1.974081026	3.55820113	1.667706821	1.390784266	1	70	3	3	1	1.92	0	30.08	1	1	1	3	3	2	2
1485	2229	53505	64065.68638	5	0	23.3	0	1.3	0	1.558	0	2009-2010	1.609437912	3.148453361	0.262364264	0.443402947	1	48	3	3	3	1.2	0	42.81	1	2	4	2	3	2	1
1486	2230	53506	243031.2192	8.5	0	25.7	0	24.6	0	1.722	0	2009-2010	2.140066163	3.246490992	3.202746443	0.543486406	1	30	3	2	1	3.43	0	32.29	1	2	4	1	3	1	2
1487	2231	53515	212743.2913	3.5	0	10.2	0	2.2	0	0.82	0	2009-2010	1.252762968	2.32238772	0.78845736	-0.198450939	1	41	3	3	1	4.08	0	31.56	1	1	2	2	3	2	3
1488	2232	53518	36702.36335	2.6	0	22.8	0	2.1	0	2.378	0	2009-2010	0.955511445	3.126760536	0.741937345	0.866259798	1	63	4	4	3	1.94	0	34.64	1	2	2	3	3	2	2
1489	2233	53522	239769.6338	4	0	30	0	1.3	0	0.984	0	2009-2010	1.386294361	3.401197382	0.262364264	-0.016129382	2	33	3	5	1	5	0	26.54	2	1	1	1	1	2	3
1490	2234	53523	216024.6429	0.6	0	6.8	0	2.1	0	0.328	0	2009-2010	-0.510825624	1.916922612	0.741937345	-1.114741671	2	26	3	4	1	3.17	0	20.71	2	1	2	1	2	2	2
1491	2235	53528	250368.1194	2.5	0	9.1	0	0.8	0	1.886	0	2009-2010	0.916290732	2.208274414	-0.223143551	0.634458184	2	44	3	4	5	4.16	0	34.84	2	2	1	2	3	2	3
1492	2236	53529	75229.6948	2.5	0	15.6	0	1.6	0	1.394	0	2009-2010	0.916290732	2.747270914	0.470003629	0.332177312	2	57	4	2	3	2.49	0	23.81	1	2	1	2	2	1	2
1493	2238	53537	69803.76711	0.9	0	1.8	0	0.1	0	0.41	0	2009-2010	-0.105360516	0.587786665	-2.302585093	-0.891598119	2	36	1	2	4	0.18	0	19.9	1	2	4	1	2	1	1
1494	2239	53538	54979.79007	0.9	0	2.2	0	0.2	0	0.656	0	2009-2010	-0.105360516	0.78845736	-1.609437912	-0.42159449	2	40	3	2	1	1.27	0	21.1	1	1	3	2	2	1	1
1495	2240	53551	225242.863	1.9	0	3.1	0	0.5	0	0.656	0	2009-2010	0.641853886	1.131402111	-0.693147181	-0.42159449	2	34	3	5	5	0.74	0	21.58	2	2	3	1	2	2	1
1496	2242	53559	45733.81858	0.8	0	2.4	0	0.5	0	0.41	0	2009-2010	-0.223143551	0.875468737	-0.693147181	-0.891598119	1	54	1	3	1	1.4	0	28.67	1	2	1	2	1	2	2
1497	2243	53562	80612.60753	3.7	0	2.8	0	0.9	0	1.312	0	2009-2010	1.30833282	1.029619417	-0.105360516	0.271552691	2	56	4	3	3	0.18	0	33.9	1	2	1	2	3	2	1
1498	2247	53574	110715.091	0.6	0	0.8	0	0.5	0	0.164	0	2009-2010	-0.510825624	-0.223143551	-0.693147181	-1.807888851	1	74	3	4	1	1.86	0	24.29	2	2	1	3	2	2	2
1499	2248	53583	92267.25248	2.8	0	12.9	0	1.9	0	2.05	0	2009-2010	1.029619417	2.557227311	0.641853886	0.717839793	1	77	3	1	1	1.37	0	22.39	1	1	1	3	2	1	2
1500	2249	53586	70814.67104	16	0	34.8	0	5.3	0	2.132	0	2009-2010	2.772588722	3.549617387	1.667706821	0.757060506	1	80	3	2	1	2.47	0	23.56	2	2	1	3	2	1	2
1501	2250	53588	94875.44352	2.6	0	12.3	0	0.8	0	2.296	0	2009-2010	0.955511445	2.509599262	-0.223143551	0.831168478	2	26	4	4	5	1.59	0	26.34	1	1	1	1	1	2	2
1502	2251	53597	54112.66164	3.3	0	3.7	0	0.6	0	1.804	0	2009-2010	1.193922468	1.30833282	-0.510825624	0.590006422	2	43	4	4	1	1.35	0	42.08	2	2	1	2	3	2	2
1503	2252	53602	77943.04975	5.3	0	16	0	11.3	0	1.148	0	2009-2010	1.667706821	2.772588722	2.424802726	0.138021298	1	28	4	4	5	1.85	0	35.18	2	2	2	1	3	2	2
1504	2255	53616	61924.45636	4.9	0	17.9	0	2.8	0	1.558	0	2009-2010	1.589235205	2.884800713	1.029619417	0.443402947	1	80	3	5	1	5	0	26.18	2	1	2	3	1	2	3
1505	2256	53617	94099.35601	1.4	0	44.6	0	0.6	0	1.23	0	2009-2010	0.336472237	3.797733859	-0.510825624	0.207014169	2	48	4	2	1	1.14	0	31.05	1	1	1	2	3	1	1
1506	2257	53621	78370.63743	1.3	0	3	0	0.3	0	0.902	0	2009-2010	0.262364264	1.098612289	-1.203972804	-0.103140759	1	40	1	2	1	1.1	0	26.39	2	1	3	2	1	1	1
1507	2259	53640	242427.1895	7.4	0	37.4	0	3.9	0	5.084	0	2009-2010	2.00148	3.621670704	1.360976553	1.626098353	1	31	3	3	1	4.86	0	29.65	1	1	2	1	1	2	3
1508	2260	53645	68831.41797	3.2	0	3.5	0	0.7	0	1.312	0	2009-2010	1.16315081	1.252762968	-0.356674944	0.271552691	1	26	2	5	6	0.24	0	19.66	2	2	3	1	2	2	1
1509	2261	53667	84483.33692	1.9	0	4.9	0	1.8	0	1.476	0	2009-2010	0.641853886	1.589235205	0.587786665	0.389335726	1	24	1	3	5	2.54	0	31.17	1	2	4	1	3	2	2
1510	2262	53670	58009.86636	1.2	0	1.7	0	0.3	0	0.492	0	2009-2010	0.182321557	0.530628251	-1.203972804	-0.709276562	2	40	3	3	1	1.09	0	22.71	1	2	1	2	2	2	1
1511	2264	53684	46875.45001	5.5	0	8.8	0	1.6	0	3.034	0	2009-2010	1.704748092	2.174751721	0.470003629	1.109881881	1	42	1	1	1	0.49	0	26.71	1	2	4	2	1	1	1
1512	2267	53697	37933.71803	2.7	0	16.8	0	3.1	0	2.542	0	2009-2010	0.993251773	2.821378886	1.131402111	0.932951173	2	70	1	4	5	2.29	0	23.17	1	1	1	3	2	2	2
1513	2268	53698	82170.32516	4.3	0	11.5	0	0.4	0	3.854	0	2009-2010	1.458615023	2.442347035	-0.916290732	1.34911157	2	20	4	4	5	0.61	0	36.55	1	1	4	1	3	2	1
1514	2269	53701	43686.87792	3.4	0	28.7	0	1.2	0	2.378	0	2009-2010	1.223775432	3.356897123	0.182321557	0.866259798	2	63	4	4	1	4.08	0	28.94	1	2	2	3	1	2	3
1515	2270	53714	51860.19944	4.2	0	15.2	0	2.6	0	1.804	0	2009-2010	1.435084525	2.721295428	0.955511445	0.590006422	1	61	4	3	1	2.27	0	46.26	2	1	1	3	3	2	2
1516	2272	53732	22233.01043	7.4	0	15.8	0	2.4	0	1.394	0	2009-2010	2.00148	2.76000994	0.875468737	0.332177312	1	79	3	4	1	4.23	0	38.16	2	2	2	3	3	2	3
1517	2274	53743	161183.4703	2.7	0	12.3	0	1.9	0	0.984	0	2009-2010	0.993251773	2.509599262	0.641853886	-0.016129382	1	65	3	5	1	3.09	0	33.37	2	2	2	3	3	2	2
1518	2276	53755	84871.71909	6.8	0	32.7	0	20.1	0	2.05	0	2009-2010	1.916922612	3.487375078	3.000719815	0.717839793	1	22	3	4	5	0.55	0	30.05	1	2	4	1	3	2	1
1519	2277	53756	92474.73835	2	0	6.8	0	0.9	0	0.984	0	2009-2010	0.693147181	1.916922612	-0.105360516	-0.016129382	1	75	3	2	1	1.24	0	28.26	1	2	1	3	1	1	1
1520	2278	53763	187755.672	3.2	0	8.8	0	1.4	0	1.066	0	2009-2010	1.16315081	2.174751721	0.336472237	0.063913326	2	60	3	5	5	3.14	0	36.75	2	2	1	3	3	2	2
1521	2279	53764	67399.57231	4.9	0	20.1	0	6.5	0	1.804	0	2009-2010	1.589235205	3.000719815	1.871802177	0.590006422	2	49	4	5	3	4.06	0	31.2	1	2	2	2	3	2	3
1522	2280	53772	56121.6723	1	0	1.7	0	0.3	0	4.674	0	2009-2010	0	0.530628251	-1.203972804	1.542015236	2	40	2	3	6	1.45	0	32.23	1	2	1	2	3	2	2
1523	2281	53774	69979.11419	3.3	0	17.3	0	1.9	0	1.312	0	2009-2010	1.193922468	2.850706502	0.641853886	0.271552691	1	49	1	5	1	5	0	29.87	2	1	1	2	1	2	3
1524	2282	53776	56488.52502	1.3	0	2.6	0	0.4	0	0.738	0	2009-2010	0.262364264	0.955511445	-0.916290732	-0.303811454	2	46	2	3	3	1.27	0	36.1	2	2	1	2	3	2	1
1525	2283	53779	43879.97506	2.5	0	5.7	0	0.9	0	0.656	0	2009-2010	0.916290732	1.740466175	-0.105360516	-0.42159449	2	58	1	2	3	0.66	0	21.58	1	2	1	2	2	1	1
1526	2284	53782	45392.98306	5.5	0	26.4	0	4.2	0	1.476	0	2009-2010	1.704748092	3.27336401	1.435084525	0.389335726	1	80	3	4	1	4.8	0	29.46	1	1	1	3	1	2	3
1527	2285	53808	56585.04473	1.3	0	3.3	0	0.3	0	0.656	0	2009-2010	0.262364264	1.193922468	-1.203972804	-0.42159449	1	80	3	5	1	3.43	0	26.18	2	1	2	3	1	2	2
1528	2287	53817	93979.60935	2.2	0	11.7	0	1.1	0	2.706	0	2009-2010	0.78845736	2.459588842	0.09531018	0.99547153	2	44	4	4	5	2.73	0	29.47	1	2	1	2	1	2	2
1529	2288	53822	75312.3008	3.1	0	14.1	0	1.9	0	1.64	0	2009-2010	1.131402111	2.646174797	0.641853886	0.494696242	2	66	3	1	2	0.96	0	34.19	1	2	2	3	3	1	1
1530	2290	53845	42456.47158	1.4	0	2.7	0	0.5	0	0.656	0	2009-2010	0.336472237	0.993251773	-0.693147181	-0.42159449	2	42	1	2	1	1.32	0	29.67	2	1	1	2	1	1	2
1531	2292	53849	192687.2268	1.7	0	4.8	0	1	0	0.492	0	2009-2010	0.530628251	1.568615918	0	-0.709276562	2	37	3	5	3	2.73	0	19.53	1	1	2	1	2	2	2
1532	2293	53853	97903.06825	1.1	0	7.3	0	1	0	0.984	0	2009-2010	0.09531018	1.987874348	0	-0.016129382	2	27	4	4	5	3.4	0	21.98	1	1	4	1	2	2	2
1533	2294	53856	77733.02471	4.5	0	7.7	0	1	0	1.148	0	2009-2010	1.504077397	2.041220329	0	0.138021298	1	28	1	4	1	1.59	0	41.1	2	1	1	1	3	2	2
1534	2295	53864	116749.5499	1.3	0	6.4	0	0.3	0	0.574	0	2009-2010	0.262364264	1.85629799	-1.203972804	-0.555125883	1	72	3	2	1	0.54	0	29.88	1	2	1	3	1	1	1
1535	2296	53877	54180.56749	0.7	0	9.4	0	0.4	0	1.394	0	2009-2010	-0.356674944	2.240709689	-0.916290732	0.332177312	2	46	2	4	1	1.36	0	28	2	2	1	2	1	2	2
1536	2297	53879	97635.47006	3.4	0	13.6	0	2	0	1.394	0	2009-2010	1.223775432	2.610069793	0.693147181	0.332177312	1	78	3	4	1	3.09	1	30.15	1	2	1	3	3	2	2
1537	2299	53886	71965.36807	10.9	0	33.1	0	3.6	0	4.592	0	2009-2010	2.388762789	3.499533282	1.280933845	1.524315659	1	52	3	3	5	0.71	0	23.2	1	2	2	2	2	2	1
1538	2300	53889	153498.0274	3	0	25.7	0	1.4	0	1.968	0	2009-2010	1.098612289	3.246490992	0.336472237	0.677017799	1	66	3	2	1	3.6	0	27.37	2	1	4	3	1	1	3
1539	2303	53914	187829.1737	5.9	0	29.5	0	8.2	0	1.558	0	2009-2010	1.774952351	3.384390263	2.104134154	0.443402947	1	60	3	4	1	5	0	22.47	2	2	1	3	2	2	3
1540	2306	53937	98979.65687	2.7	0	6	0	0.9	0	1.312	0	2009-2010	0.993251773	1.791759469	-0.105360516	0.271552691	2	33	4	2	6	3.55	0	27.33	1	2	3	1	1	1	3
1541	2307	53940	105904.957	3.5	0	17.6	0	1.1	0	0.902	0	2009-2010	1.252762968	2.867898902	0.09531018	-0.103140759	2	80	3	2	2	1.3	0	21.37	2	2	1	3	2	1	1
1542	2308	53955	94782.79782	1.9	0	6.8	0	2.5	0	0.574	0	2009-2010	0.641853886	1.916922612	0.916290732	-0.555125883	2	24	3	3	5	0.93	0	44.04	1	1	1	1	3	2	1
1543	2309	53958	187931.0731	5.6	0	16.8	0	2.1	0	2.624	0	2009-2010	1.722766598	2.821378886	0.741937345	0.964699871	2	35	3	4	1	4.37	0	24.44	1	2	4	1	2	2	3
1544	2310	53963	54375.62096	2.1	0	7.1	0	0.4	0	0.902	0	2009-2010	0.741937345	1.960094784	-0.916290732	-0.103140759	2	47	4	4	5	2.33	0	26.14	2	2	1	2	1	2	2
1545	2312	53970	32646.10117	2.4	0	10.5	0	0.7	0	0.984	0	2009-2010	0.875468737	2.351375257	-0.356674944	-0.016129382	2	51	2	4	4	0.49	0	39.42	1	2	4	2	3	2	1
1546	2313	53973	91968.17501	2.5	0	3.3	0	0.6	0	0.656	0	2009-2010	0.916290732	1.193922468	-0.510825624	-0.42159449	1	35	1	1	6	1.55	0	27.17	1	2	4	1	1	1	2
1547	2314	53974	134021.3753	3.7	0	14.7	0	3	0	2.214	0	2009-2010	1.30833282	2.687847494	1.098612289	0.794800834	1	30	1	4	1	3.88	0	33.01	1	2	4	1	3	2	3
1548	2316	53994	84026.0723	4.6	0	13.5	0	2	0	3.69	0	2009-2010	1.526056303	2.602689685	0.693147181	1.305626458	1	39	4	3	5	5	0	29.78	1	2	1	1	1	2	3
1549	2319	54001	57820.00081	2.1	0	6.2	0	1.2	0	0.984	0	2009-2010	0.741937345	1.824549292	0.182321557	-0.016129382	2	60	4	4	1	1.81	0	40.02	2	2	1	3	3	2	2
1550	2323	54011	103522.0497	2.2	0	8.9	0	4	0	0.738	0	2009-2010	0.78845736	2.186051277	1.386294361	-0.303811454	2	80	3	2	2	0.83	0	25.88	2	2	3	3	1	1	1
1551	2324	54024	57917.63373	6.2	0	36.1	0	1.4	0	1.066	0	2009-2010	1.824549292	3.586292865	0.336472237	0.063913326	1	80	3	5	1	4.37	0	20.01	2	2	1	3	2	2	3
1552	2325	54033	47230.42567	4.4	0	22.3	0	1.6	0	2.132	0	2009-2010	1.481604541	3.104586678	0.470003629	0.757060506	1	67	4	4	2	1.24	0	29.97	2	2	2	3	1	2	1
1553	2326	54047	75894.3258	3.6	0	7.1	0	1.9	0	1.066	0	2009-2010	1.280933845	1.960094784	0.641853886	0.063913326	1	46	1	1	1	1.09	0	33.82	2	2	4	2	3	1	1
1554	2327	54050	57989.32135	4.5	0	19.2	0	0.7	0	4.674	0	2009-2010	1.504077397	2.954910279	-0.356674944	1.542015236	2	51	4	5	1	3.43	0	46.23	2	1	3	2	3	2	2
1555	2328	54060	72459.69503	1.4	0	5.2	0	0.8	0	0.902	0	2009-2010	0.336472237	1.648658626	-0.223143551	-0.103140759	2	47	4	2	2	0.96	0	43.48	1	2	4	2	3	1	1
1556	2330	54064	68837.6682	0.7	0	2.8	0	0.3	0	0.41	0	2009-2010	-0.356674944	1.029619417	-1.203972804	-0.891598119	1	42	2	2	6	2.18	0	32.1	1	2	1	2	3	1	2
1557	2331	54070	35481.31906	2.6	0	16	0	2.4	0	0.738	0	2009-2010	0.955511445	2.772588722	0.875468737	-0.303811454	1	80	3	3	2	0.96	0	21.51	2	2	1	3	2	2	1
1558	2333	54085	86184.53248	3.6	0	8.1	0	0.7	0	2.296	0	2009-2010	1.280933845	2.091864062	-0.356674944	0.831168478	1	75	3	5	1	5	0	32.57	2	2	1	3	3	2	3
1559	2334	54093	18834.34127	4.1	0	5.3	0	0.7	0	1.476	0	2009-2010	1.410986974	1.667706821	-0.356674944	0.389335726	2	61	2	1	1	0.93	0	27.38	2	2	1	3	1	1	1
1560	2335	54094	248620.6276	1.3	0	8	0	3.5	0	0.574	0	2009-2010	0.262364264	2.079441542	1.252762968	-0.555125883	2	47	3	3	1	3.09	0	38.56	2	2	2	2	3	2	2
1561	2338	54114	86014.4043	1	0	2.4	0	0.4	0	0.41	0	2009-2010	0	0.875468737	-0.916290732	-0.891598119	2	28	4	2	3	1.29	0	30.75	1	2	1	1	3	1	1
1562	2340	54123	52501.84832	5.1	0	13.2	0	3.4	0	2.296	0	2009-2010	1.62924054	2.58021683	1.223775432	0.831168478	1	34	3	2	1	0.75	0	26.96	1	2	4	1	1	1	1
1563	2341	54139	32583.24697	1.5	0	16	0	1.1	0	1.64	0	2009-2010	0.405465108	2.772588722	0.09531018	0.494696242	1	67	4	3	1	5	0	30.08	1	1	1	3	3	2	3
1564	2343	54143	110726.2296	8.3	0	41.9	0	3.6	0	8.118	0	2009-2010	2.116255515	3.735285827	1.280933845	2.094083818	2	71	3	4	1	5	0	31.64	2	2	1	3	3	2	3
1565	2344	54164	73511.42208	1.7	0	6.7	0	0.7	0	1.066	0	2009-2010	0.530628251	1.902107526	-0.356674944	0.063913326	2	36	4	2	1	0.54	0	48.97	1	2	1	1	3	1	1
1566	2346	54169	81742.81433	1.5	0	2.9	0	2.6	0	0.492	0	2009-2010	0.405465108	1.064710737	0.955511445	-0.709276562	2	23	4	4	5	0.92	0	42.75	1	1	1	1	3	2	1
1567	2347	54170	28607.71738	3.2	0	14.2	0	2.3	0	0.984	0	2009-2010	1.16315081	2.653241965	0.832909123	-0.016129382	1	60	1	2	1	3.91	0	24.24	2	1	4	3	2	1	3
1568	2348	54172	86074.62936	4	0	10.5	0	3.3	0	1.804	0	2009-2010	1.386294361	2.351375257	1.193922468	0.590006422	1	30	1	4	5	1.05	1	35.57	1	2	2	1	3	2	1
1569	2349	54194	92881.74691	4.5	0	15.3	0	1.9	0	1.148	0	2009-2010	1.504077397	2.727852828	0.641853886	0.138021298	1	28	3	5	6	2.12	0	20.17	2	1	1	1	2	2	2
1570	2350	54196	184253.6618	4.7	0	16.8	0	2	0	1.64	0	2009-2010	1.547562509	2.821378886	0.693147181	0.494696242	1	60	3	5	1	5	0	21.96	2	2	1	3	2	2	3
1571	2351	54215	241326.6496	2.8	0	11	0	0.7	0	1.476	0	2009-2010	1.029619417	2.397895273	-0.356674944	0.389335726	2	26	5	5	6	3.69	0	19.04	1	2	1	1	2	2	3
1572	2353	54223	62191.92192	0.3	0	3.2	0	0.2	0	0.164	0	2009-2010	-1.203972804	1.16315081	-1.609437912	-1.807888851	1	80	3	5	5	4.62	0	28.27	2	2	3	3	1	2	3
1573	2354	54227	176344.4238	7.3	0	19.5	0	2.6	0	1.804	0	2009-2010	1.987874348	2.970414466	0.955511445	0.590006422	2	60	3	1	1	2.2	0	24.07	2	2	2	3	2	1	2
1574	2355	54237	41922.02079	3.7	0	8.3	0	1.3	0	1.312	0	2009-2010	1.30833282	2.116255515	0.262364264	0.271552691	2	27	1	4	1	4.51	0	24.17	1	1	1	1	2	2	3
1575	2357	54245	35974.74277	1.2	0	11.7	0	0.3	0	1.64	0	2009-2010	0.182321557	2.459588842	-1.203972804	0.494696242	1	65	4	5	1	2.75	0	30.81	2	2	1	3	3	2	2
1576	2359	54255	227545.4013	3.1	0	2.1	0	0.8	0	0.656	0	2009-2010	1.131402111	0.741937345	-0.223143551	-0.42159449	2	36	3	2	3	3.14	0	48.42	1	1	1	1	3	1	2
1577	2360	54256	218087.4602	4	0	11	0	0.9	0	2.05	0	2009-2010	1.386294361	2.397895273	-0.105360516	0.717839793	2	49	3	3	1	5	0	36.23	2	2	1	2	3	2	3
1578	2361	54262	40488.99665	1.9	0	8.9	0	1	0	1.148	0	2009-2010	0.641853886	2.186051277	0	0.138021298	2	58	1	4	3	2.26	0	33.22	2	1	1	2	3	2	2
1579	2362	54270	26634.85146	9.5	0	28.4	0	5.7	0	3.608	0	2009-2010	2.251291799	3.346389145	1.740466175	1.283153602	1	66	2	3	1	1.51	0	28.14	1	2	1	3	1	2	2
1580	2363	54290	65893.73007	1.7	0	8.6	0	0.5	0	1.23	0	2009-2010	0.530628251	2.151762203	-0.693147181	0.207014169	2	43	4	2	6	2.73	0	36.54	1	1	4	2	3	1	2
1581	2365	54305	55861.98383	1.4	0	4.9	0	1.5	0	0.902	0	2009-2010	0.336472237	1.589235205	0.405465108	-0.103140759	2	50	4	4	3	1.39	0	33.5	1	1	4	2	3	2	2
1582	2368	54334	83020.69637	2.8	0	189	0	5.9	0	5.658	0	2009-2010	1.029619417	5.241747015	1.774952351	1.733070473	1	45	5	3	5	0.92	0	20.99	1	1	1	2	2	2	1
1583	2369	54336	283054.5423	2.7	0	8.7	0	1.5	0	0.984	0	2009-2010	0.993251773	2.163323026	0.405465108	-0.016129382	1	20	3	3	6	3.63	0	28.57	2	2	2	1	1	2	3
1584	2370	54337	51837.31267	3.4	0	6.7	0	0.9	0	0.984	0	2009-2010	1.223775432	1.902107526	-0.105360516	-0.016129382	2	49	3	4	1	1.31	0	28.63	1	2	2	2	1	2	2
1585	2371	54346	20502.54751	3.2	0	13	0	5.4	0	1.23	0	2009-2010	1.16315081	2.564949357	1.686398954	0.207014169	2	66	2	1	6	2.73	0	30.45	2	1	3	3	3	1	2
1586	2372	54348	51798.70105	0.07	1	0.14	1	0.07	1	0.058	1	2009-2010	-2.659260037	-1.966112856	-2.659260037	-2.847312268	1	80	3	4	1	2.26	0	26.68	2	2	2	3	1	2	2
1587	2373	54354	192410.933	3.9	0	11.6	0	3.2	0	0.574	0	2009-2010	1.360976553	2.451005098	1.16315081	-0.555125883	1	60	3	3	1	2.06	0	30.92	1	2	1	3	3	2	2
1588	2374	54366	217261.44	1.8	0	23.4	0	0.8	0	3.198	0	2009-2010	0.587786665	3.152736022	-0.223143551	1.162525614	2	44	5	2	1	0.41	0	26.03	1	2	3	2	1	1	1
1589	2376	54368	58576.60306	2.5	0	11.1	0	2.3	0	0.82	0	2009-2010	0.916290732	2.406945108	0.832909123	-0.198450939	2	33	3	4	1	1.12	0	35.43	1	2	2	1	3	2	1
1590	2377	54370	70831.66768	0.07	1	0.2	0	0.07	1	0.082	0	2009-2010	-2.659260037	-1.609437912	-2.659260037	-2.501036032	1	46	1	4	3	1.03	0	38.71	1	1	3	2	3	2	1
1591	2379	54386	49358.4464	1.1	0	3.3	0	2	0	0.41	0	2009-2010	0.09531018	1.193922468	0.693147181	-0.891598119	1	52	1	1	1	3.43	0	25.99	1	1	1	2	1	1	2
1592	2381	54415	248221.4544	1.9	0	11.4	0	2.5	0	0.82	0	2009-2010	0.641853886	2.433613355	0.916290732	-0.198450939	1	40	3	3	6	1.31	0	28.76	1	1	2	2	1	2	2
1593	2382	54418	200485.074	3.5	0	6.7	0	2.4	0	1.394	0	2009-2010	1.252762968	1.902107526	0.875468737	0.332177312	2	46	3	2	1	2.63	0	41.54	1	1	4	2	3	1	2
1594	2383	54422	48094.12281	1.2	0	3.6	0	0.5	0	0.738	0	2009-2010	0.182321557	1.280933845	-0.693147181	-0.303811454	2	42	1	3	6	2.18	0	36.3	1	2	1	2	3	2	2
1595	2386	54439	19629.05055	1.5	0	5.6	0	1.2	0	0.574	0	2009-2010	0.405465108	1.722766598	0.182321557	-0.555125883	1	63	1	1	1	2.08	0	27.69	2	2	1	3	1	1	2
1596	2389	54456	36472.18868	2	0	10.1	0	1.3	0	0.902	0	2009-2010	0.693147181	2.312535424	0.262364264	-0.103140759	1	71	3	3	3	1.24	0	32.85	1	2	3	3	3	2	1
1597	2393	54473	35700.40742	5.8	0	15.1	0	4.6	0	1.722	0	2009-2010	1.757857918	2.714694744	1.526056303	0.543486406	1	65	4	2	3	2.37	0	22.77	1	2	1	3	2	1	2
1598	2394	54476	213404.6498	2.6	0	8.9	0	1.2	0	1.148	0	2009-2010	0.955511445	2.186051277	0.182321557	0.138021298	2	46	3	4	1	5	0	31.58	2	2	1	2	3	2	3
1599	2395	54484	270243.3592	3.9	0	18.4	0	5.5	0	1.804	0	2009-2010	1.360976553	2.912350665	1.704748092	0.590006422	1	51	3	3	6	3.28	0	26.16	1	2	1	2	1	2	2
1600	2396	54486	45735.50226	3.8	0	13.7	0	3.7	0	1.394	0	2009-2010	1.335001067	2.617395833	1.30833282	0.332177312	1	36	3	4	1	1.12	0	41.19	1	2	4	1	3	2	1
1601	2398	54498	126116.9915	2.8	0	5.4	0	0.7	0	1.312	0	2009-2010	1.029619417	1.686398954	-0.356674944	0.271552691	2	33	4	4	5	1.13	0	32.22	2	2	4	1	3	2	1
1602	2400	54520	226859.7448	4.7	0	18.6	0	11.4	0	1.886	0	2009-2010	1.547562509	2.923161581	2.433613355	0.634458184	1	27	3	3	1	2.62	0	28.82	1	2	1	1	1	2	2
1603	2403	54538	91579.32038	3	0	3.9	0	1.6	0	0.82	0	2009-2010	1.098612289	1.360976553	0.470003629	-0.198450939	1	24	5	2	6	0.23	0	31.38	1	2	4	1	3	1	1
1604	2404	54540	64705.64714	1.1	0	5.2	0	0.5	0	1.476	0	2009-2010	0.09531018	1.648658626	-0.693147181	0.389335726	1	47	2	2	3	2.18	0	56.21	1	2	1	2	3	1	2
1605	2405	54550	202292.5766	2.9	0	18.1	0	2.4	0	1.148	0	2009-2010	1.064710737	2.895911938	0.875468737	0.138021298	1	50	3	4	1	3.43	0	33.17	1	2	4	2	3	2	2
1606	2406	54553	170178.6257	5.3	0	16.6	0	3.4	0	1.558	0	2009-2010	1.667706821	2.809402695	1.223775432	0.443402947	1	61	3	5	1	5	0	25.06	2	1	2	3	1	2	3
1607	2407	54555	202114.6593	2.4	0	6.6	0	1.2	0	0.984	0	2009-2010	0.875468737	1.887069649	0.182321557	-0.016129382	2	23	3	4	5	3.88	0	37.37	2	2	1	1	3	2	3
1608	2408	54556	83334.51297	0.9	0	3.4	0	0.4	0	0.41	0	2009-2010	-0.105360516	1.223775432	-0.916290732	-0.891598119	2	33	3	5	1	0.93	0	25.88	2	1	2	1	1	2	1
1609	2411	54565	184206.9365	7.4	0	29.3	0	1.8	0	4.182	0	2009-2010	2.00148	3.377587516	0.587786665	1.430789601	2	36	3	4	5	5	0	20.66	2	1	4	1	2	2	3
1610	2412	54569	49891.069	3.2	0	12.1	0	3.4	0	0.738	0	2009-2010	1.16315081	2.493205453	1.223775432	-0.303811454	1	58	3	4	3	1.29	0	22.89	1	2	1	2	2	2	1
1611	2413	54587	208689.5759	2.6	0	11.2	0	2.3	0	0.82	0	2009-2010	0.955511445	2.415913778	0.832909123	-0.198450939	2	37	3	4	5	3.23	0	33.97	1	2	1	1	3	2	2
1612	2416	54616	44663.97415	2.1	0	14.1	0	0.9	0	1.558	0	2009-2010	0.741937345	2.646174797	-0.105360516	0.443402947	2	53	2	2	1	2.06	0	36.11	2	1	1	2	3	1	2
1613	2417	54622	106662.6468	4.1	0	18.3	0	1.8	0	2.214	0	2009-2010	1.410986974	2.90690106	0.587786665	0.794800834	2	70	3	4	1	5	1	53.78	2	1	1	3	3	2	3
1614	2418	54623	105904.957	0.6	0	1.3	0	1.2	0	0.246	0	2009-2010	-0.510825624	0.262364264	0.182321557	-1.402423743	2	80	3	5	2	4.43	0	33.7	2	2	2	3	3	2	3
1615	2419	54631	21858.47471	5.1	0	44.7	0	2	0	1.312	0	2009-2010	1.62924054	3.799973502	0.693147181	0.271552691	1	64	1	4	6	3	0	26.75	1	2	2	3	1	2	2
1616	2420	54636	49635.86309	5.3	0	10.6	0	2	0	1.476	0	2009-2010	1.667706821	2.360854001	0.693147181	0.389335726	1	34	3	2	1	2.56	0	20.45	1	1	4	1	2	1	2
1617	2422	54638	329537.9341	10.5	0	86.8	0	6.3	0	12.054	0	2009-2010	2.351375257	4.463606622	1.840549633	2.489396555	1	26	3	4	5	2.03	0	27.22	1	1	4	1	1	2	2
1618	2424	54643	222040.4911	0.8	0	1.6	0	0.2	0	0.902	0	2009-2010	-0.223143551	0.470003629	-1.609437912	-0.103140759	2	41	3	5	1	2.33	0	22.96	2	1	4	2	2	2	2
1619	2425	54644	106581.9616	1	0	7.2	0	1.7	0	0.902	0	2009-2010	0	1.974081026	0.530628251	-0.103140759	2	31	2	5	1	3.54	0	31.28	1	2	1	1	3	2	3
1620	2426	54646	24114.09031	6.7	0	39.8	0	5.1	0	4.428	0	2009-2010	1.902107526	3.683866912	1.62924054	1.487948015	2	64	2	4	1	1.51	0	22.51	2	2	1	3	2	2	2
1621	2427	54651	218127.3918	3.3	0	13.5	0	6.5	0	0.902	0	2009-2010	1.193922468	2.602689685	1.871802177	-0.103140759	1	43	3	3	1	5	0	29.73	2	1	1	2	1	2	3
1622	2429	54661	77147.69274	3.6	0	11.4	0	1.2	0	1.394	0	2009-2010	1.280933845	2.433613355	0.182321557	0.332177312	2	26	2	4	5	5	0	21.47	2	2	2	1	2	2	3
1623	2430	54662	84629.00208	5.1	0	7.3	0	1.8	0	0.984	0	2009-2010	1.62924054	1.987874348	0.587786665	-0.016129382	1	26	2	2	1	1.1	0	29.48	1	1	1	1	1	1	1
1624	2431	54668	222733.8747	5.7	0	7.3	0	4.4	0	1.148	0	2009-2010	1.740466175	1.987874348	1.481604541	0.138021298	1	28	3	5	1	3.98	0	19.24	1	2	1	1	2	2	3
1625	2433	54683	61017.28191	2.6	0	8.1	0	1.2	0	1.066	0	2009-2010	0.955511445	2.091864062	0.182321557	0.063913326	1	43	1	1	1	2.03	0	36.05	2	2	1	2	3	1	2
1626	2434	54707	44292.13206	1.4	0	21.1	0	1.8	0	3.116	0	2009-2010	0.336472237	3.04927304	0.587786665	1.136550128	1	79	4	1	1	2.25	0	21.39	2	2	2	3	2	1	2
1627	2435	54709	92474.73835	1	0	4	0	1.2	0	0.41	0	2009-2010	0	1.386294361	0.182321557	-0.891598119	1	79	3	1	1	5	0	28.44	1	1	4	3	1	1	3
1628	2436	54719	73853.37816	2.6	0	10.8	0	1	0	1.64	0	2009-2010	0.955511445	2.379546134	0	0.494696242	2	35	4	5	1	2.33	0	28.39	2	1	1	1	1	2	2
1629	2437	54732	81001.66876	1.7	0	5.6	0	0.5	0	0.738	0	2009-2010	0.530628251	1.722766598	-0.693147181	-0.303811454	2	36	3	3	6	0.98	0	48.28	1	2	1	1	3	2	1
1630	2438	54733	48096.93979	4.1	0	11.4	0	2.4	0	1.23	0	2009-2010	1.410986974	2.433613355	0.875468737	0.207014169	1	56	1	3	1	0.84	0	21.01	1	1	4	2	2	2	1
1631	2439	54734	144836.0822	2.5	0	10.6	0	2.4	0	0.82	0	2009-2010	0.916290732	2.360854001	0.875468737	-0.198450939	1	65	3	5	1	5	0	24.5	2	1	3	3	2	2	3
1632	2440	54743	99720.00721	3.1	0	17	0	2.2	0	0.984	0	2009-2010	1.131402111	2.833213344	0.78845736	-0.016129382	2	78	3	2	1	1.37	0	25.57	2	2	1	3	1	1	2
1633	2441	54746	265441.3413	3.5	0	19.4	0	1.5	0	1.066	0	2009-2010	1.252762968	2.965273066	0.405465108	0.063913326	1	40	3	3	3	3.63	0	29.41	2	2	4	2	1	2	3
1634	2442	54747	71692.78632	4.9	0	7.7	0	2.6	0	1.968	0	2009-2010	1.589235205	2.041220329	0.955511445	0.677017799	1	20	4	4	5	0.92	0	30.63	1	2	3	1	3	2	1
1635	2446	54771	21962.61648	0.6	0	13.5	0	2.5	0	0.82	0	2009-2010	-0.510825624	2.602689685	0.916290732	-0.198450939	2	65	2	1	4	0.75	0	32.83	2	2	1	3	3	1	1
1636	2447	54790	52253.46084	3.1	0	4.7	0	0.9	0	0.902	0	2009-2010	1.131402111	1.547562509	-0.105360516	-0.103140759	1	54	4	1	1	0.68	0	30.08	1	1	4	2	3	1	1
1637	2450	54803	154947.6851	8.4	0	27.8	0	4	0	2.788	0	2009-2010	2.128231706	3.325036021	1.386294361	1.025324493	1	63	3	4	3	2.59	0	33.2	2	1	4	3	3	2	2
1638	2451	54808	86389.00818	2.9	0	16.2	0	2.4	0	0.738	0	2009-2010	1.064710737	2.785011242	0.875468737	-0.303811454	1	77	3	5	1	2.27	0	32.69	2	2	4	3	3	2	2
1639	2452	54810	15639.52722	2.4	0	12.9	0	1.5	0	0.902	0	2009-2010	0.875468737	2.557227311	0.405465108	-0.103140759	2	63	1	1	2	1.03	0	28.1	2	2	3	3	1	1	1
1640	2453	54812	75149.26337	4.5	0	16	0	1.7	0	1.23	0	2009-2010	1.504077397	2.772588722	0.530628251	0.207014169	2	63	3	3	3	1.12	0	37.46	2	1	3	3	3	2	1
1641	2456	54818	69093.11362	1.6	0	1.9	0	0.2	0	0.656	0	2009-2010	0.470003629	0.641853886	-1.609437912	-0.42159449	2	34	1	4	1	2.04	0	23.51	2	2	1	1	2	2	2
1642	2457	54820	257102.9615	4.3	0	15.5	0	1.5	0	1.64	0	2009-2010	1.458615023	2.740840024	0.405465108	0.494696242	1	43	3	4	3	5	0	34.09	1	1	4	2	3	2	3
1643	2458	54826	19833.90652	4.5	0	18	0	3.5	0	1.558	0	2009-2010	1.504077397	2.890371758	1.252762968	0.443402947	1	65	1	2	1	1.81	0	30.41	2	1	3	3	3	1	2
1644	2460	54839	59892.6696	3.9	0	11.1	0	2.4	0	1.394	0	2009-2010	1.360976553	2.406945108	0.875468737	0.332177312	1	80	3	5	1	4.12	0	22.46	2	1	1	3	2	2	3
1645	2461	54846	51674.42753	2.4	0	6	0	1.5	0	1.066	0	2009-2010	0.875468737	1.791759469	0.405465108	0.063913326	1	45	1	2	6	0	0	35.01	2	2	3	2	3	1	1
1646	2462	54847	95561.08186	1.7	0	7	0	0.7	0	0.984	0	2009-2010	0.530628251	1.945910149	-0.356674944	-0.016129382	1	31	1	4	1	4.12	0	17.32	1	2	1	1	2	2	3
1647	2463	54848	74634.20775	5.7	0	24.7	0	4.8	0	1.64	0	2009-2010	1.740466175	3.206803244	1.568615918	0.494696242	1	28	3	4	5	0.91	0	26.35	1	1	1	1	1	2	1
1648	2464	54850	93915.48178	4.9	0	8.3	0	2.2	0	2.378	0	2009-2010	1.589235205	2.116255515	0.78845736	0.866259798	1	20	2	4	5	0.55	0	25.1	1	1	4	1	1	2	1
1649	2465	54861	155019.4945	2.2	0	7.9	0	2.1	0	0.902	0	2009-2010	0.78845736	2.066862759	0.741937345	-0.103140759	2	63	3	2	1	1.63	1	37.82	1	2	1	3	3	1	2
1650	2467	54866	188553.4818	5.4	0	85.8	0	4.5	0	10.086	0	2009-2010	1.686398954	4.452019006	1.504077397	2.311148324	1	67	5	1	1	1.03	0	31.6	2	2	1	3	3	1	1
1651	2469	54895	109921.9509	3.4	0	6	0	0.8	0	0.82	0	2009-2010	1.223775432	1.791759469	-0.223143551	-0.198450939	1	39	1	1	4	0.78	0	27.05	2	2	4	1	1	1	1
1652	2471	54901	54760.79316	3.2	0	1.3	0	0.7	0	0.738	0	2009-2010	1.16315081	0.262364264	-0.356674944	-0.303811454	2	44	3	4	1	3.4	0	34.07	1	2	1	2	3	2	2
1653	2472	54902	47247.14931	1.9	0	4.8	0	0.8	0	0.902	0	2009-2010	0.641853886	1.568615918	-0.223143551	-0.103140759	2	57	2	5	1	3.98	0	23.05	2	2	1	2	2	2	3
1654	2473	54903	232692.9213	4	0	6.3	0	2.7	0	0.984	0	2009-2010	1.386294361	1.840549633	0.993251773	-0.016129382	2	55	3	4	6	3.88	0	38.55	1	2	1	2	3	2	3
1655	2474	54907	81912.88831	3.3	0	5.9	0	1.7	0	0.902	0	2009-2010	1.193922468	1.774952351	0.530628251	-0.103140759	2	39	3	4	3	1.16	0	33.61	1	2	2	1	3	2	1
1656	2475	54910	48339.24726	0.7	0	3.8	0	0.3	0	0.492	0	2009-2010	-0.356674944	1.335001067	-1.203972804	-0.709276562	2	47	2	4	3	1.94	0	21.97	1	2	1	2	2	2	2
1657	2476	54913	33770.11544	1.9	0	6.1	0	1	0	1.312	0	2009-2010	0.641853886	1.808288771	0	0.271552691	2	46	1	1	6	0.44	0	31.42	2	1	1	2	3	1	1
1658	2477	54920	49271.12928	4.6	0	19.3	0	5	0	1.312	0	2009-2010	1.526056303	2.960105096	1.609437912	0.271552691	1	50	4	4	4	3.23	0	28.41	1	1	4	2	1	2	2
1659	2478	54923	19833.90652	4.7	0	13.1	0	3.7	0	1.394	0	2009-2010	1.547562509	2.57261223	1.30833282	0.332177312	1	60	1	4	1	5	0	44.73	2	2	4	3	3	2	3
1660	2480	54935	140408.2218	4.6	0	13.9	0	1.7	0	2.05	0	2009-2010	1.526056303	2.63188884	0.530628251	0.717839793	1	60	3	4	1	5	0	25.1	2	1	1	3	1	2	3
1661	2481	54940	216283.0344	1.1	0	4	0	0.6	0	0.984	0	2009-2010	0.09531018	1.386294361	-0.510825624	-0.016129382	2	29	5	4	1	2.81	0	21.05	2	2	3	1	2	2	2
1662	2482	54941	256907.7378	2.1	0	4.8	0	0.4	0	0.984	0	2009-2010	0.741937345	1.568615918	-0.916290732	-0.016129382	2	31	3	4	3	3.1	0	26.89	2	2	1	1	1	2	2
1663	2483	54943	25062.35786	3.3	0	20	0	3.7	0	1.148	0	2009-2010	1.193922468	2.995732274	1.30833282	0.138021298	1	65	2	3	3	2.77	0	25.3	2	1	1	3	1	2	2
1664	2484	54945	293994.2392	3.4	0	8.5	0	2.1	0	1.312	0	2009-2010	1.223775432	2.140066163	0.741937345	0.271552691	2	54	3	2	1	5	0	24.63	2	2	4	2	2	1	3
1665	2485	54950	308031.9318	4.1	0	7.1	0	1.8	0	1.476	0	2009-2010	1.410986974	1.960094784	0.587786665	0.389335726	2	59	3	5	1	5	0	23.98	1	1	1	2	2	2	3
1666	2488	54962	243971.3387	5.6	0	16.4	0	1.9	0	1.968	0	2009-2010	1.722766598	2.797281335	0.641853886	0.677017799	2	22	3	3	6	1.2	0	22.24	1	2	2	1	2	2	1
1667	2489	54963	122216.8591	2.6	0	9.3	0	1.4	0	2.132	0	2009-2010	0.955511445	2.2300144	0.336472237	0.757060506	2	39	4	4	1	5	0	40.12	2	1	1	1	3	2	3
1668	2490	54977	84871.71909	3.1	0	19.9	0	14.9	0	0.738	0	2009-2010	1.131402111	2.990719732	2.701361213	-0.303811454	1	24	3	5	6	3.05	0	29.68	1	1	3	1	1	2	2
1669	2491	54983	62693.06068	4.9	0	40.9	0	4.6	0	1.804	0	2009-2010	1.589235205	3.711130063	1.526056303	0.590006422	1	80	3	2	1	1.48	1	23.84	2	2	1	3	2	1	2
1670	2494	55004	47691.63628	4.5	0	7.7	0	0.4	0	0.902	0	2009-2010	1.504077397	2.041220329	-0.916290732	-0.103140759	1	51	2	1	1	0.89	0	28.62	2	2	1	2	1	1	1
1671	2495	55006	254722.3598	5.2	0	23.1	0	5.9	0	1.066	0	2009-2010	1.648658626	3.139832618	1.774952351	0.063913326	1	47	3	4	1	5	0	30.14	2	1	1	2	3	2	3
1672	2497	55015	235082.7814	5.2	0	13.1	0	4.5	0	1.066	0	2009-2010	1.648658626	2.57261223	1.504077397	0.063913326	2	29	3	3	6	3.69	0	20.34	1	1	2	1	2	2	3
1673	2498	55020	279943.2754	4.2	0	14.4	0	11.5	0	1.23	0	2009-2010	1.435084525	2.667228207	2.442347035	0.207014169	1	47	3	3	1	3.85	0	27.42	1	2	1	2	1	2	3
1674	2500	55038	55861.98383	1.8	0	12	0	1.6	0	1.886	0	2009-2010	0.587786665	2.48490665	0.470003629	0.634458184	2	53	4	2	3	1.26	0	26.66	1	2	1	2	1	1	1
1675	2502	55054	208737.1115	3.1	0	6.8	0	2.1	0	0.738	0	2009-2010	1.131402111	1.916922612	0.741937345	-0.303811454	1	32	3	5	5	2.86	0	27.82	1	1	2	1	1	2	2
1676	2503	55063	72951.88039	10.2	0	65.2	0	5.3	0	10.742	0	2009-2010	2.32238772	4.177459469	1.667706821	2.374161291	1	55	3	2	1	1.31	0	22.28	1	2	4	2	2	1	2
1677	2504	55072	25271.32486	14.2	0	23	0	6.7	0	5.166	0	2009-2010	2.653241965	3.135494216	1.902107526	1.642098695	2	60	1	3	1	4.45	0	34.09	1	2	1	3	3	2	3
1678	2505	55089	109107.1414	6.9	0	13	0	0.9	0	2.706	0	2009-2010	1.931521412	2.564949357	-0.105360516	0.99547153	1	38	2	4	3	0.92	0	26.47	2	1	2	1	1	2	1
1679	2510	55120	70924.29034	2.8	0	12.7	0	2.1	0	1.558	0	2009-2010	1.029619417	2.541601993	0.741937345	0.443402947	1	55	4	2	3	2.77	0	27.02	1	2	3	2	1	1	2
1680	2511	55138	69337.10303	3.7	0	8.3	0	0.8	0	1.148	0	2009-2010	1.30833282	2.116255515	-0.223143551	0.138021298	2	44	4	5	5	3.69	0	27.84	2	1	3	2	1	2	3
1681	2513	55146	53251.08483	3.1	0	3.3	0	1.4	0	1.066	0	2009-2010	1.131402111	1.193922468	0.336472237	0.063913326	2	43	2	5	5	2.15	0	22.79	1	2	4	2	2	2	2
1682	2514	55152	110060.8318	4.4	0	9.7	0	3.9	0	1.148	0	2009-2010	1.481604541	2.272125886	1.360976553	0.138021298	2	80	3	2	1	1.92	0	29.5	2	1	1	3	1	1	2
1683	2515	55155	85926.6548	2.9	0	8.9	0	1.2	0	1.066	0	2009-2010	1.064710737	2.186051277	0.182321557	0.063913326	1	29	4	3	5	0.39	0	25.26	1	1	3	1	1	2	1
1684	2516	55157	86725.7853	4.4	0	11.1	0	3.2	0	1.64	0	2009-2010	1.481604541	2.406945108	1.16315081	0.494696242	1	36	1	2	6	3.89	0	23.7	2	2	2	1	2	1	3
1685	2519	55165	39420.97551	4	0	13.1	0	1.9	0	1.312	0	2009-2010	1.386294361	2.57261223	0.641853886	0.271552691	1	71	1	1	1	0.77	0	30.37	1	2	3	3	3	1	1
1686	2522	55182	198334.5506	1.1	0	3.8	0	0.2	0	0.492	0	2009-2010	0.09531018	1.335001067	-1.609437912	-0.709276562	2	31	5	5	1	3.49	0	21.91	2	2	1	1	2	2	2
1687	2523	55190	51143.64932	2.1	0	4.5	0	1.1	0	0.738	0	2009-2010	0.741937345	1.504077397	0.09531018	-0.303811454	2	41	5	4	3	1.42	0	26.22	1	2	2	2	1	2	2
1688	2524	55193	25666.49323	2.3	0	3	0	2.3	0	0.574	0	2009-2010	0.832909123	1.098612289	0.832909123	-0.555125883	1	71	2	2	1	1.85	0	22.81	2	2	3	3	2	1	2
1689	2525	55202	175146.8144	5.5	0	8.3	0	2.1	0	1.394	0	2009-2010	1.704748092	2.116255515	0.741937345	0.332177312	2	69	3	4	1	2.09	1	32.17	2	2	1	3	3	2	2
1690	2526	55211	269313.2269	7.1	0	17.2	0	8.3	0	2.624	0	2009-2010	1.960094784	2.844909384	2.116255515	0.964699871	1	36	3	5	1	4.03	0	30.06	1	2	4	1	3	2	3
1691	2528	55223	60556.45599	5.9	0	11.7	0	1.4	0	1.64	0	2009-2010	1.774952351	2.459588842	0.336472237	0.494696242	2	49	3	4	3	0.87	0	28.68	1	2	1	2	1	2	1
1692	2530	55236	65451.1584	6.3	0	10.2	0	2.6	0	2.214	0	2009-2010	1.840549633	2.32238772	0.955511445	0.794800834	2	39	1	4	5	2.77	0	21.91	1	2	4	1	2	2	2
1693	2531	55239	54369.7248	4.7	0	17.4	0	2.7	0	2.952	0	2009-2010	1.547562509	2.856470206	0.993251773	1.082482907	2	62	4	2	5	1.39	0	26.65	1	2	3	3	1	1	2
1694	2534	55249	279763.3366	5.3	0	18.4	0	3.4	0	1.968	0	2009-2010	1.667706821	2.912350665	1.223775432	0.677017799	1	26	3	5	6	2.77	0	28.44	1	1	4	1	1	2	2
1695	2536	55259	60248.93545	1	0	3.2	0	0.7	0	0.738	0	2009-2010	0	1.16315081	-0.356674944	-0.303811454	2	77	3	2	2	1.39	0	34.51	2	1	1	3	3	1	2
1696	2537	55260	62352.88431	3.7	0	6.7	0	0.8	0	1.804	0	2009-2010	1.30833282	1.902107526	-0.223143551	0.590006422	1	48	4	3	3	3.29	0	37.72	1	1	1	2	3	2	2
1697	2539	55265	42456.47158	1.1	0	1.8	0	0.2	0	0.41	0	2009-2010	0.09531018	0.587786665	-1.609437912	-0.891598119	2	47	1	1	1	1.36	0	33.8	1	2	2	2	3	1	2
1698	2542	55279	80425.20375	2.3	0	5.1	0	0.4	0	1.476	0	2009-2010	0.832909123	1.62924054	-0.916290732	0.389335726	2	58	4	4	1	3.02	0	30.61	1	1	2	2	3	2	2
1699	2543	55281	40435.82669	1.3	0	5.5	0	1.6	0	1.066	0	2009-2010	0.262364264	1.704748092	0.470003629	0.063913326	2	80	4	4	2	2.03	0	26.74	1	2	1	3	1	2	2
1700	2544	55289	47017.5801	2.4	0	5.7	0	1.6	0	0.656	0	2009-2010	0.875468737	1.740466175	0.470003629	-0.42159449	2	70	1	1	6	0.46	0	31.71	1	2	4	3	3	1	1
1701	2545	55305	116556.0404	3.6	0	8.8	0	2.4	0	1.23	0	2009-2010	1.280933845	2.174751721	0.875468737	0.207014169	1	27	2	4	5	5	0	35.65	2	1	3	1	3	2	3
1702	2546	55312	24943.1657	6.9	0	8.7	0	1.3	0	1.722	0	2009-2010	1.931521412	2.163323026	0.262364264	0.543486406	1	73	5	5	1	0.91	0	22.3	1	1	3	3	2	2	1
1703	2549	55323	203166.2944	2.2	0	12.2	0	9.7	0	1.066	0	2009-2010	0.78845736	2.501435952	2.272125886	0.063913326	1	56	3	5	6	5	0	31.36	1	1	4	2	3	2	3
1704	2550	55325	171119.6311	5.1	0	10.9	0	5.4	0	1.64	0	2009-2010	1.62924054	2.388762789	1.686398954	0.494696242	1	30	3	3	1	4.37	0	29.51	1	1	4	1	1	2	3
1705	2551	55328	293994.2392	3	0	11.8	0	2.2	0	3.116	0	2009-2010	1.098612289	2.468099531	0.78845736	1.136550128	2	51	3	4	1	5	0	23.01	2	2	1	2	2	2	3
1706	2553	55340	305260.4838	4.8	0	12	0	5.9	0	1.558	0	2009-2010	1.568615918	2.48490665	1.774952351	0.443402947	2	57	3	5	5	5	0	21.78	2	2	1	2	2	2	3
1707	2555	55359	98813.55203	2.3	0	4.2	0	1	0	1.148	0	2009-2010	0.832909123	1.435084525	0	0.138021298	1	28	4	4	6	0.35	0	18.8	1	2	3	1	2	2	1
1708	2556	55369	257070.6651	2.5	0	5.9	0	1	0	0.82	0	2009-2010	0.916290732	1.774952351	0	-0.198450939	2	40	3	5	1	3.4	0	28.99	2	1	1	2	1	2	2
1709	2557	55375	126116.9915	1.3	0	5.8	0	1.1	0	0.82	0	2009-2010	0.262364264	1.757857918	0.09531018	-0.198450939	2	34	4	5	1	5	0	41.09	2	2	1	1	3	2	3
1710	2559	55377	103355.0223	2.3	0	12	0	2.4	0	0.656	0	2009-2010	0.832909123	2.48490665	0.875468737	-0.42159449	2	80	3	3	1	2.77	0	28.36	2	1	1	3	1	2	2
1711	2561	55381	86381.19682	2.9	0	5.6	0	0.4	0	0.82	0	2009-2010	1.064710737	1.722766598	-0.916290732	-0.198450939	2	29	4	2	6	2.09	0	24.64	1	2	1	1	2	1	2
1712	2562	55384	171778.3356	2.4	0	9	0	5.2	0	0.738	0	2009-2010	0.875468737	2.197224577	1.648658626	-0.303811454	2	60	3	5	1	5	0	21.15	2	2	1	3	2	2	3
1713	2564	55392	72128.6853	8.3	0	26.7	0	1.1	0	1.148	0	2009-2010	2.116255515	3.284663565	0.09531018	0.138021298	2	75	3	3	1	1.07	1	35.16	1	2	2	3	3	2	1
1714	2565	55395	113128.7412	3.4	0	10	0	5.4	0	0.656	0	2009-2010	1.223775432	2.302585093	1.686398954	-0.42159449	2	73	3	3	1	5	0	31.25	2	2	2	3	3	2	3
1715	2566	55398	212290.9989	3	0	10.9	0	2.1	0	1.148	0	2009-2010	1.098612289	2.388762789	0.741937345	0.138021298	2	47	3	4	3	1.31	0	25.08	1	2	1	2	1	2	2
1716	2567	55406	159261.6036	10.7	0	26.4	0	2.1	0	3.69	0	2009-2010	2.370243741	3.27336401	0.741937345	1.305626458	1	61	3	5	1	4.99	0	23.88	1	1	3	3	2	2	3
1717	2568	55411	40371.87181	2.1	0	7.3	0	1.4	0	0.82	0	2009-2010	0.741937345	1.987874348	0.336472237	-0.198450939	1	55	1	1	1	2.49	0	29.58	2	2	4	2	1	1	2
1718	2569	55413	76397.6243	5.7	0	18	0	2.5	0	2.378	0	2009-2010	1.740466175	2.890371758	0.916290732	0.866259798	1	71	3	3	1	3.08	0	29.53	1	1	1	3	1	2	2
1719	2571	55416	70206.0772	2.8	0	3.3	0	0.4	0	0.738	0	2009-2010	1.029619417	1.193922468	-0.916290732	-0.303811454	1	80	3	2	1	5	1	34.82	2	2	1	3	3	1	3
1720	2573	55420	46178.94995	2.5	0	9.1	0	2	0	0.656	0	2009-2010	0.916290732	2.208274414	0.693147181	-0.42159449	1	31	3	3	5	1.2	0	25.03	1	2	2	1	1	2	1
1721	2574	55423	15716.78892	3.4	0	9.9	0	1.9	0	1.312	0	2009-2010	1.223775432	2.292534757	0.641853886	0.271552691	1	67	1	2	1	5	0	45.95	2	1	1	3	3	1	3
1722	2575	55427	41190.68301	0.7	0	2.7	0	0.5	0	0.246	0	2009-2010	-0.356674944	0.993251773	-0.693147181	-1.402423743	2	74	2	2	3	1.66	0	32.51	2	2	1	3	3	1	2
1723	2578	55441	62762.68375	1.3	0	6.5	0	0.7	0	0.984	0	2009-2010	0.262364264	1.871802177	-0.356674944	-0.016129382	2	56	3	5	1	0.82	0	20.92	2	2	3	2	2	2	1
1724	2579	55451	72641.23107	7.6	0	60.7	0	5.6	0	8.446	0	2009-2010	2.028148247	4.105943698	1.722766598	2.133692957	1	55	3	1	1	0.85	0	27.9	2	1	4	2	1	1	1
1725	2580	55455	199265.9307	5.1	0	9.6	0	0.8	0	1.804	0	2009-2010	1.62924054	2.261763098	-0.223143551	0.590006422	1	39	3	5	1	4.13	0	26.71	2	1	4	1	1	2	3
1726	2581	55456	82925.56196	3.7	0	3.2	0	1	0	1.148	0	2009-2010	1.30833282	1.16315081	0	0.138021298	1	25	1	3	6	1.09	0	25.27	1	2	1	1	1	2	1
1727	2583	55466	59293.71888	4.5	0	71.8	0	4.4	0	2.788	0	2009-2010	1.504077397	4.273884476	1.481604541	1.025324493	1	68	3	2	2	1.2	0	31.08	1	1	4	3	3	1	1
1728	2584	55468	73521.44459	2.9	0	9.1	0	1.6	0	1.476	0	2009-2010	1.064710737	2.208274414	0.470003629	0.389335726	1	24	3	5	1	0.65	0	33.64	1	2	4	1	3	2	1
1729	2585	55472	301190.9362	6.9	0	14.6	0	6.5	0	1.476	0	2009-2010	1.931521412	2.681021529	1.871802177	0.389335726	1	21	3	3	5	2.57	0	21.04	1	1	4	1	2	2	2
1730	2586	55478	58407.28485	4.5	0	16.5	0	1.9	0	1.312	0	2009-2010	1.504077397	2.803360381	0.641853886	0.271552691	1	80	3	3	1	1.24	0	24.2	2	1	4	3	2	2	1
1731	2588	55487	62409.9272	1.5	0	1.3	0	0.1	0	0.574	0	2009-2010	0.405465108	0.262364264	-2.302585093	-0.555125883	2	23	2	4	6	0	0	26.72	1	2	1	1	1	2	1
1732	2589	55493	71985.75006	2.6	0	7.9	0	1.4	0	0.984	0	2009-2010	0.955511445	2.066862759	0.336472237	-0.016129382	1	36	1	1	1	0.5	0	28.38	2	1	4	1	1	1	1
1733	2590	55496	66927.83414	3	0	13.2	0	1.8	0	0.656	0	2009-2010	1.098612289	2.58021683	0.587786665	-0.42159449	1	80	3	5	1	5	0	33.88	2	1	1	3	3	2	3
1734	2591	55497	117168.4122	6.2	0	21.1	0	2	0	1.886	0	2009-2010	1.824549292	3.04927304	0.693147181	0.634458184	2	71	3	3	1	5	1	36.67	2	1	2	3	3	2	3
1735	2592	55498	36184.4279	0.7	0	13.6	0	1.7	0	0.656	0	2009-2010	-0.356674944	2.610069793	0.530628251	-0.42159449	1	78	5	2	3	1.02	0	30.14	1	1	1	3	3	1	1
1736	2593	55502	68229.35846	4.6	0	16.6	0	2.4	0	1.968	0	2009-2010	1.526056303	2.809402695	0.875468737	0.677017799	1	56	4	2	3	1.55	0	23.08	1	1	4	2	2	1	2
1737	2594	55508	64619.34587	2	0	12	0	2.2	0	1.476	0	2009-2010	0.693147181	2.48490665	0.78845736	0.389335726	1	48	3	3	3	1.16	0	21.46	1	2	1	2	2	2	1
1738	2595	55512	100087.287	7.8	0	32	0	3	0	6.15	0	2009-2010	2.054123734	3.465735903	1.098612289	1.816452082	2	80	3	5	1	4.12	0	30.59	2	1	1	3	3	2	3
1739	2596	55515	248569.4841	6.8	0	19.5	0	1.9	0	2.87	0	2009-2010	1.916922612	2.970414466	0.641853886	1.05431203	1	36	3	2	6	3.23	0	32.95	1	2	4	1	3	1	2
1740	2597	55522	174820.4363	2.1	0	12.8	0	1.2	0	1.066	0	2009-2010	0.741937345	2.549445171	0.182321557	0.063913326	1	39	3	4	5	1.94	0	26.41	1	1	1	1	1	2	2
1741	2598	55524	95529.33117	4.4	0	32.9	0	2.2	0	2.296	0	2009-2010	1.481604541	3.493472658	0.78845736	0.831168478	2	80	3	3	1	2.96	0	18.96	2	2	1	3	2	2	2
1742	2599	55527	28582.72639	2.8	0	26.3	0	4.2	0	1.394	0	2009-2010	1.029619417	3.269568939	1.435084525	0.332177312	1	78	3	3	5	1.29	0	32.09	2	1	2	3	3	2	1
1743	2600	55559	27690.11463	2.4	0	16	0	1.6	0	1.558	0	2009-2010	0.875468737	2.772588722	0.470003629	0.443402947	1	62	1	1	3	0.7	0	26.02	1	2	1	3	1	1	1
1744	2601	55564	125261.4641	3.7	0	3.1	0	1.1	0	1.476	0	2009-2010	1.30833282	1.131402111	0.09531018	0.389335726	2	32	4	2	5	2.49	0	21.09	1	1	3	1	2	1	2
1745	2602	55577	279319.2566	2.4	0	5.7	0	1.6	0	1.23	0	2009-2010	0.875468737	1.740466175	0.470003629	0.207014169	2	27	3	2	3	2.27	0	24.26	1	1	2	1	2	1	2
1746	2603	55580	66309.7876	1.3	0	3.6	0	0.9	0	0.574	0	2009-2010	0.262364264	1.280933845	-0.105360516	-0.555125883	2	60	3	2	1	0.84	0	66.96	1	2	2	3	3	1	1
1747	2604	55593	265476.7579	2.7	0	9	0	1.5	0	0.82	0	2009-2010	0.993251773	2.197224577	0.405465108	-0.198450939	1	53	3	5	1	2.4	0	24.81	1	1	4	2	2	2	2
1748	2606	55598	218428.4736	3.4	0	6.8	0	1.1	0	1.066	0	2009-2010	1.223775432	1.916922612	0.09531018	0.063913326	2	50	3	4	6	4.8	0	26.97	2	1	1	2	1	2	3
1749	2607	55601	28872.45286	3.6	0	4.3	0	0.2	0	1.23	0	2009-2010	1.280933845	1.458615023	-1.609437912	0.207014169	2	50	2	4	1	4.27	0	21.1	2	1	1	2	2	2	3
1750	2609	55608	222104.2798	2.3	0	9.9	0	1.9	0	1.066	0	2009-2010	0.832909123	2.292534757	0.641853886	0.063913326	2	47	3	5	1	5	0	21.49	2	1	2	2	2	2	3
1751	2610	55616	62360.20037	4.9	0	14.7	0	3.4	0	1.476	0	2009-2010	1.589235205	2.687847494	1.223775432	0.389335726	1	44	3	2	1	0.81	0	22.11	1	1	1	2	2	1	1
1752	2611	55632	99339.66964	3.8	0	15.7	0	2.1	0	2.378	0	2009-2010	1.335001067	2.753660712	0.741937345	0.866259798	1	72	3	5	1	5	0	26.23	2	1	3	3	1	2	3
1753	2612	55639	213507.1998	2.5	0	5.5	0	1.5	0	0.82	0	2009-2010	0.916290732	1.704748092	0.405465108	-0.198450939	1	33	3	3	5	4.1	0	26.81	1	2	2	1	1	2	3
1754	2613	55640	34035.52616	4.5	0	10.9	0	1.9	0	1.64	0	2009-2010	1.504077397	2.388762789	0.641853886	0.494696242	2	50	2	1	1	3.39	0	29.97	2	2	1	2	1	1	2
1755	2615	55645	94721.05908	1.7	0	4	0	0.3	0	1.148	0	2009-2010	0.530628251	1.386294361	-1.203972804	0.138021298	2	47	4	2	6	0.05	0	21.24	1	2	2	2	2	1	1
1756	2617	55660	274162.8742	8	0	10.8	0	2.5	0	2.296	0	2009-2010	2.079441542	2.379546134	0.916290732	0.831168478	1	28	3	3	5	5	0	28.46	1	2	4	1	1	2	3
1757	2618	55662	150576.0425	5.4	0	34.4	0	1.8	0	1.23	0	2009-2010	1.686398954	3.538056564	0.587786665	0.207014169	1	65	3	5	1	5	0	35.37	1	1	4	3	3	2	3
1758	2619	55667	94623.348	6.8	0	10.4	0	0.8	0	2.378	0	2009-2010	1.916922612	2.341805806	-0.223143551	0.866259798	2	44	4	4	3	2.95	0	32.08	2	2	1	2	3	2	2
1759	2621	55673	36292.16481	3.7	0	13.6	0	1.5	0	0.902	0	2009-2010	1.30833282	2.610069793	0.405465108	-0.103140759	1	80	1	5	1	3.77	0	21.58	2	1	3	3	2	2	3
1760	2623	55677	202184.0868	2.7	0	3.8	0	0.4	0	0.82	0	2009-2010	0.993251773	1.335001067	-0.916290732	-0.198450939	1	23	3	5	5	4.62	0	34.64	2	2	2	1	3	2	3
1761	2624	55678	41465.73568	3.9	0	24.2	0	1.4	0	1.23	0	2009-2010	1.360976553	3.186352633	0.336472237	0.207014169	1	57	1	2	4	1.74	0	31.95	2	2	1	2	3	1	2
1762	2625	55686	303852.9829	2.9	0	11.6	0	5.9	0	0.902	0	2009-2010	1.064710737	2.451005098	1.774952351	-0.103140759	1	59	5	5	1	5	0	22.04	2	1	3	2	2	2	3
1763	2626	55687	187004.07	1.9	0	16.1	0	1.1	0	1.23	0	2009-2010	0.641853886	2.778819272	0.09531018	0.207014169	2	60	3	4	1	5	0	29.37	2	2	1	3	1	2	3
1764	2627	55692	117146.5524	3.5	0	8.5	0	3.7	0	0.984	0	2009-2010	1.252762968	2.140066163	1.30833282	-0.016129382	1	21	1	4	1	1.35	0	27.61	1	2	4	1	1	2	2
1765	2632	55709	68695.36039	11.7	0	16	0	1.9	0	2.952	0	2009-2010	2.459588842	2.772588722	0.641853886	1.082482907	1	59	4	3	1	4.2	0	24.11	1	2	1	2	2	2	3
1766	2635	55736	28781.87418	3.8	0	17.6	0	4.3	0	1.148	0	2009-2010	1.335001067	2.867898902	1.458615023	0.138021298	1	79	3	1	1	1.51	1	26.05	1	1	2	3	1	1	2
1767	2637	55747	199587.7889	8.7	0	35.1	0	3.3	0	4.182	0	2009-2010	2.163323026	3.55820113	1.193922468	1.430789601	1	36	3	2	1	2.13	0	24.51	2	2	1	1	2	1	2
1768	2638	55754	69979.11419	2.5	0	13.6	0	2.3	0	1.476	0	2009-2010	0.916290732	2.610069793	0.832909123	0.389335726	1	41	1	2	1	0.95	0	27.15	2	1	4	2	1	1	1
1769	2639	55756	101584.6803	3.5	0	8.6	0	0.9	0	1.23	0	2009-2010	1.252762968	2.151762203	-0.105360516	0.207014169	1	27	1	4	6	4.64	0	23.85	2	1	3	1	2	2	3
1770	2640	55757	68090.343	2.1	0	3.9	0	0.5	0	0.738	0	2009-2010	0.741937345	1.360976553	-0.693147181	-0.303811454	2	30	2	4	5	2.71	0	71.3	2	1	1	1	3	2	2
1771	2641	55758	274720.3245	4.8	0	13	0	3.7	0	1.558	0	2009-2010	1.568615918	2.564949357	1.30833282	0.443402947	1	27	3	4	1	3.28	0	30.77	2	2	2	1	3	2	2
1772	2644	55774	71648.3398	1.7	0	4	0	0.3	0	0.656	0	2009-2010	0.530628251	1.386294361	-1.203972804	-0.42159449	2	43	4	3	5	2.22	0	26.82	2	2	3	2	1	2	2
1773	2645	55779	25685.85585	2	0	5.4	0	0.9	0	0.738	0	2009-2010	0.693147181	1.686398954	-0.105360516	-0.303811454	2	59	1	1	1	1.2	0	27.91	2	2	2	2	1	1	1
1774	2646	55780	73303.5068	4.8	0	6.9	0	3	0	2.296	0	2009-2010	1.568615918	1.931521412	1.098612289	0.831168478	2	61	3	2	1	1.09	0	31.15	1	2	1	3	3	1	1
1775	2648	55792	170757.9081	2.7	0	6.2	0	1	0	0.656	0	2009-2010	0.993251773	1.824549292	0	-0.42159449	2	41	3	5	5	1.39	0	24.38	2	1	3	2	2	2	2
1776	2649	55800	58380.07135	6	0	17.4	0	1.8	0	2.296	0	2009-2010	1.791759469	2.856470206	0.587786665	0.831168478	1	78	4	3	2	0.55	0	19.35	1	2	1	3	2	2	1
1777	2650	55801	59532.96615	6.8	0	32.5	0	4.3	0	1.476	0	2009-2010	1.916922612	3.481240089	1.458615023	0.389335726	2	77	3	3	2	1.11	1	28.98	2	2	1	3	1	2	1
1778	2652	55818	51850.46422	6.6	0	17.7	0	2.2	0	1.968	0	2009-2010	1.887069649	2.87356464	0.78845736	0.677017799	1	38	3	2	6	0.27	0	27.04	1	2	4	1	1	1	1
1779	2653	55822	80279.87071	3.1	0	9.4	0	0.8	0	2.132	0	2009-2010	1.131402111	2.240709689	-0.223143551	0.757060506	2	54	3	2	3	1.09	0	21.39	1	2	2	2	2	1	1
1780	2655	55849	313549.0752	4.2	0	12.3	0	7.1	0	1.558	0	2009-2010	1.435084525	2.509599262	1.960094784	0.443402947	1	57	3	3	3	3.05	0	38.57	1	2	1	2	3	2	2
1781	2660	55884	253312.6991	2.5	0	4.6	0	1	0	0.656	0	2009-2010	0.916290732	1.526056303	0	-0.42159449	2	55	3	4	1	4.8	0	30.34	2	2	1	2	3	2	3
1782	2661	55885	69984.1793	6	0	37.7	0	3.2	0	4.674	0	2009-2010	1.791759469	3.629660094	1.16315081	1.542015236	2	54	5	1	1	1.37	0	27.81	2	2	1	2	1	1	2
1783	2663	55896	36433.16344	2.6	0	12.1	0	2.2	0	1.394	0	2009-2010	0.955511445	2.493205453	0.78845736	0.332177312	1	53	4	4	1	1.5	0	25.82	1	1	4	2	1	2	2
1784	2665	55905	99630.17386	2.6	0	16.9	0	1	0	1.722	0	2009-2010	0.955511445	2.827313622	0	0.543486406	1	29	4	3	5	1.72	0	24.03	1	2	3	1	2	2	2
1785	2668	55927	69350.28275	4.9	0	16.1	0	1.1	0	1.886	0	2009-2010	1.589235205	2.778819272	0.09531018	0.634458184	2	43	3	4	1	1.31	0	27.86	1	2	1	2	1	2	2
1786	2669	55941	50833.22899	4.1	0	10.2	0	1.2	0	1.476	0	2009-2010	1.410986974	2.32238772	0.182321557	0.389335726	2	70	4	3	3	2.31	0	28.16	1	2	1	3	1	2	2
1787	2670	55942	78109.47311	2.2	0	5	0	0.6	0	1.23	0	2009-2010	0.78845736	1.609437912	-0.510825624	0.207014169	2	25	4	5	6	3.77	0	47.59	2	1	1	1	3	2	3
1788	2672	55965	53989.27614	5	0	25.9	0	3.5	0	2.788	0	2009-2010	1.609437912	3.254242969	1.252762968	1.025324493	2	63	4	4	5	1.62	0	25.63	2	1	1	3	1	2	2
1789	2673	55966	171778.3356	3.4	0	10.6	0	5.3	0	0.738	0	2009-2010	1.223775432	2.360854001	1.667706821	-0.303811454	2	68	3	5	1	5	0	17.7	2	1	3	3	2	2	3
1790	2675	55973	77371.41784	5.5	0	17.8	0	3.5	0	1.968	0	2009-2010	1.704748092	2.879198457	1.252762968	0.677017799	1	35	4	4	5	3.42	0	41.31	1	1	1	1	3	2	2
1791	2676	55980	300636.5514	0.9	0	8.9	0	1	0	0.902	0	2009-2010	-0.105360516	2.186051277	0	-0.103140759	1	55	3	3	6	4.46	0	31.64	1	2	2	2	3	2	3
1792	2678	55985	42812.64008	1.5	0	5.5	0	1.1	0	0.656	0	2009-2010	0.405465108	1.704748092	0.09531018	-0.42159449	2	44	1	3	4	1.31	0	32.05	2	2	1	2	3	2	2
1793	2682	55996	37358.22454	1.6	0	3	0	0.6	0	0.738	0	2009-2010	0.470003629	1.098612289	-0.510825624	-0.303811454	2	43	1	1	1	1.36	0	26.65	2	2	1	2	1	1	2
1794	2683	55998	83900.61182	5.4	0	13.5	0	2.2	0	1.558	0	2009-2010	1.686398954	2.602689685	0.78845736	0.443402947	2	80	3	4	2	1.75	0	22.4	2	2	1	3	2	2	2
1795	2685	56025	107938.7565	4.8	0	28.2	0	10.9	0	1.394	0	2009-2010	1.568615918	3.339321978	2.388762789	0.332177312	2	80	3	4	3	3.51	0	24.38	2	2	1	3	2	2	3
1796	2686	56031	47985.07362	3.1	0	7.7	0	1.8	0	1.148	0	2009-2010	1.131402111	2.041220329	0.587786665	0.138021298	2	45	3	4	4	1.04	0	49.55	1	1	1	2	3	2	1
1797	2687	56033	56940.39805	0.7	0	1.6	0	0.3	0	0.328	0	2009-2010	-0.356674944	0.470003629	-1.203972804	-1.114741671	2	30	1	3	1	0.86	0	35.34	2	2	1	1	3	2	1
1798	2688	56040	62085.69412	1.5	0	5.3	0	0.5	0	1.23	0	2009-2010	0.405465108	1.667706821	-0.693147181	0.207014169	2	38	2	5	6	4.99	0	24.87	2	2	1	1	2	2	3
1799	2690	56053	179845.987	3.1	0	10.3	0	1.9	0	1.148	0	2009-2010	1.131402111	2.332143895	0.641853886	0.138021298	1	32	3	5	5	5	0	24.75	2	2	2	1	2	2	3
1800	2691	56056	90710.23374	5.5	0	25.7	0	4.2	0	1.558	0	2009-2010	1.704748092	3.246490992	1.435084525	0.443402947	1	25	4	3	1	5	0	19.67	1	2	4	1	2	2	3
1801	2692	56057	18722.58233	8	0	9.8	0	1.7	0	2.132	0	2009-2010	2.079441542	2.282382386	0.530628251	0.757060506	2	60	1	5	2	5	0	35.28	1	1	1	3	3	2	3
1802	2693	56063	111421.6453	1.9	0	7.1	0	0.4	0	0.738	0	2009-2010	0.641853886	1.960094784	-0.916290732	-0.303811454	2	33	4	4	5	2.54	0	34.01	1	1	1	1	3	2	2
1803	2695	56078	34398.87471	1	0	3.1	0	0.5	0	0.656	0	2009-2010	0	1.131402111	-0.693147181	-0.42159449	2	43	1	1	4	1.31	0	33.57	1	2	2	2	3	1	2
1804	2696	56079	104632.2191	5	0	15.2	0	4.2	0	1.148	0	2009-2010	1.609437912	2.721295428	1.435084525	0.138021298	2	71	3	3	1	2.75	0	29.94	2	1	2	3	1	2	2
1805	2698	56086	226859.7448	4.5	0	7.5	0	3.2	0	1.23	0	2009-2010	1.504077397	2.014903021	1.16315081	0.207014169	1	20	3	4	5	0.03	0	29.22	2	2	3	1	1	2	1
1806	2699	56087	91765.5269	3.5	0	8.4	0	1.5	0	2.378	0	2009-2010	1.252762968	2.128231706	0.405465108	0.866259798	1	24	3	2	6	0.66	0	20.39	1	2	2	1	2	1	1
1807	2701	56091	61654.0961	4	0	9.9	0	1.5	0	3.116	0	2009-2010	1.386294361	2.292534757	0.405465108	1.136550128	2	44	3	4	1	1.18	0	29.23	2	1	4	2	1	2	1
1808	2702	56096	286678.8498	4.5	0	12.8	0	2.9	0	2.214	0	2009-2010	1.504077397	2.549445171	1.064710737	0.794800834	1	40	3	4	1	3.17	1	34.32	1	2	2	2	3	2	2
1809	2703	56099	33606.12088	5.1	0	12.1	0	1.5	0	1.968	0	2009-2010	1.62924054	2.493205453	0.405465108	0.677017799	1	59	1	5	1	3.08	0	30.82	2	1	4	2	3	2	2
1810	2706	56114	212934.0342	8.5	0	22	0	3.2	0	2.952	0	2009-2010	2.140066163	3.091042453	1.16315081	1.082482907	1	50	5	4	3	1.11	0	49.46	2	2	2	2	3	2	1
1811	2707	56122	234845.0558	0.5	0	1.8	0	0.4	0	0.164	0	2009-2010	-0.693147181	0.587786665	-0.916290732	-1.807888851	2	20	3	4	5	1.31	0	24.5	1	2	2	1	2	2	2
1812	2710	56129	62294.31902	2	0	5.5	0	1.4	0	0.738	0	2009-2010	0.693147181	1.704748092	0.336472237	-0.303811454	1	44	1	5	1	1.19	0	28.61	2	2	4	2	1	2	1
1813	2713	56147	185764.5505	2.8	0	8.8	0	1.3	0	1.066	0	2009-2010	1.029619417	2.174751721	0.262364264	0.063913326	2	65	3	4	1	3.09	0	35.27	2	2	2	3	3	2	2
1814	2714	56171	36293.32878	2.2	0	8.7	0	1.2	0	0.984	0	2009-2010	0.78845736	2.163323026	0.182321557	-0.016129382	2	48	3	4	5	1.12	0	40.45	1	2	1	2	3	2	1
1815	2715	56173	258608.0515	3.2	0	13.9	0	1.5	0	0.82	0	2009-2010	1.16315081	2.63188884	0.405465108	-0.198450939	1	56	3	5	1	5	0	29.95	2	2	4	2	1	2	3
1816	2717	56180	173149.0456	19.5	0	29.8	0	2.4	0	2.788	0	2009-2010	2.970414466	3.394508394	0.875468737	1.025324493	1	61	3	3	3	4.8	0	25.3	1	2	1	3	1	2	3
1817	2718	56193	71547.64297	1.6	0	2	0	0.3	0	0.656	0	2009-2010	0.470003629	0.693147181	-1.203972804	-0.42159449	2	31	1	4	5	5	0	30.4	2	2	1	1	3	2	3
1818	2720	56198	54356.84922	1.7	0	1.1	0	0.5	0	0.41	0	2009-2010	0.530628251	0.09531018	-0.693147181	-0.891598119	2	47	3	5	1	2.72	0	21.28	2	2	1	2	2	2	2
1819	2721	56206	73533.01761	16	0	15.1	0	4.8	0	5.084	0	2009-2010	2.772588722	2.714694744	1.568615918	1.626098353	1	54	3	3	1	1.16	0	28.27	1	2	2	2	1	2	1
1820	2722	56208	277424.4662	4	0	10.5	0	1.7	0	1.23	0	2009-2010	1.386294361	2.351375257	0.530628251	0.207014169	2	22	3	5	5	5	0	19.34	2	2	1	1	2	2	3
1821	2726	56221	28422.37518	6.3	0	30.6	0	5.1	0	2.624	0	2009-2010	1.840549633	3.421000009	1.62924054	0.964699871	1	72	5	5	1	0.25	0	20.65	2	1	3	3	2	2	1
1822	2728	56225	208737.1115	4.6	0	14.1	0	1.4	0	1.476	0	2009-2010	1.526056303	2.646174797	0.336472237	0.389335726	1	32	3	5	6	5	0	24.34	2	1	2	1	2	2	3
1823	2729	56228	168284.3464	4.7	0	11.5	0	6.1	0	1.23	0	2009-2010	1.547562509	2.442347035	1.808288771	0.207014169	1	39	3	4	6	3.49	0	23.33	1	2	3	1	2	2	2
1824	2731	56231	42583.93064	2.6	0	6	0	3.2	0	0.902	0	2009-2010	0.955511445	1.791759469	1.16315081	-0.103140759	2	45	1	5	3	5	0	23.3	2	1	1	2	2	2	3
1825	2732	56240	210140.6939	6.1	0	11.8	0	2.7	0	1.23	0	2009-2010	1.808288771	2.468099531	0.993251773	0.207014169	1	53	3	5	3	5	0	29.18	2	1	1	2	1	2	3
1826	2734	56253	92116.72381	2.3	0	4.9	0	0.7	0	0.902	0	2009-2010	0.832909123	1.589235205	-0.356674944	-0.103140759	1	33	2	3	1	5	0	25.57	2	2	2	1	1	2	3
1827	2735	56258	151970.7139	1.1	0	14.7	0	1.3	0	0.82	0	2009-2010	0.09531018	2.687847494	0.262364264	-0.198450939	1	69	3	4	1	5	0	39.39	2	1	1	3	3	2	3
1828	2736	56265	207704.8651	2.8	0	9.5	0	4.4	0	1.148	0	2009-2010	1.029619417	2.251291799	1.481604541	0.138021298	2	50	3	4	1	5	0	29.63	2	2	4	2	1	2	3
1829	2742	56308	33770.11544	0.4	0	1.5	0	0.1	0	0.246	0	2009-2010	-0.916290732	0.405465108	-2.302585093	-1.402423743	2	43	1	1	4	0.44	0	32.5	2	2	1	2	3	1	1
1830	2743	56309	103223.9682	3.4	0	11.9	0	2.4	0	1.23	0	2009-2010	1.223775432	2.4765384	0.875468737	0.207014169	2	80	3	5	1	3.09	0	22.17	2	1	2	3	2	2	2
1831	2744	56311	87330.6011	2.9	0	17	0	6.8	0	1.066	0	2009-2010	1.064710737	2.833213344	1.916922612	0.063913326	2	25	3	4	5	0.98	0	19.69	1	1	2	1	2	2	1
1832	2748	56330	82927.68717	1.9	0	7.8	0	1.9	0	0.656	0	2009-2010	0.641853886	2.054123734	0.641853886	-0.42159449	1	44	1	1	1	0.19	0	29.27	1	2	1	2	1	1	1
1833	2749	56337	269313.2269	3.5	0	18.3	0	1.9	0	1.722	0	2009-2010	1.252762968	2.90690106	0.641853886	0.543486406	1	36	3	5	1	2.72	0	32.4	2	1	1	1	3	2	2
1834	2751	56348	63373.98869	3.2	0	17.6	0	4.9	0	1.722	0	2009-2010	1.16315081	2.867898902	1.589235205	0.543486406	1	80	3	5	5	4.62	0	22.61	2	1	1	3	2	2	3
1835	2752	56352	101655.1116	5.2	0	15.9	0	2.4	0	1.312	0	2009-2010	1.648658626	2.766319109	0.875468737	0.271552691	2	71	3	2	1	2.68	0	37.11	2	2	4	3	3	1	2
1836	2755	56372	88069.98665	3.7	0	8.1	0	4.2	0	1.148	0	2009-2010	1.30833282	2.091864062	1.435084525	0.138021298	1	22	3	2	6	1.67	0	21.8	1	1	4	1	2	1	2
1837	2757	56374	51180.67129	1.5	0	3.5	0	0.5	0	0.738	0	2009-2010	0.405465108	1.252762968	-0.693147181	-0.303811454	2	32	1	1	1	1.08	0	39.29	2	2	3	1	3	1	1
1838	2758	56375	217144.6833	2.7	0	3.3	0	0.4	0	0.984	0	2009-2010	0.993251773	1.193922468	-0.916290732	-0.016129382	2	37	3	4	1	3.39	0	37.42	1	2	1	1	3	2	2
1839	2760	56382	170178.6257	7.4	0	12.8	0	10.3	0	0.984	0	2009-2010	2.00148	2.549445171	2.332143895	-0.016129382	1	69	3	3	1	2.64	0	23.96	2	1	2	3	2	2	2
1840	2761	56383	67973.34057	6.9	0	3.3	0	1	0	2.706	0	2009-2010	1.931521412	1.193922468	0	0.99547153	2	32	5	5	1	0.92	0	24.04	2	2	2	1	2	2	1
1841	2762	56401	61754.02607	1.3	0	5.5	0	0.9	0	0.656	0	2009-2010	0.262364264	1.704748092	-0.105360516	-0.42159449	2	31	1	4	1	1.59	0	30.23	2	1	1	1	3	2	2
1842	2763	56402	41145.61296	0.6	0	3.4	0	0.4	0	0.492	0	2009-2010	-0.510825624	1.223775432	-0.916290732	-0.709276562	2	45	2	5	1	2.25	0	20.71	2	2	3	2	2	2	2
1843	2764	56403	60681.3315	2.1	0	4.4	0	0.8	0	0.984	0	2009-2010	0.741937345	1.481604541	-0.223143551	-0.016129382	1	45	2	4	6	4.99	0	25.9	2	1	2	2	1	2	3
1844	2765	56408	248620.6276	1.7	0	4.7	0	1.2	0	0.82	0	2009-2010	0.530628251	1.547562509	0.182321557	-0.198450939	2	44	3	4	1	5	0	23.1	2	1	4	2	2	2	3
1845	2767	56424	61610.34829	1.3	0	4.4	0	0.7	0	0.82	0	2009-2010	0.262364264	1.481604541	-0.356674944	-0.198450939	2	29	1	5	1	4.81	0	39.76	2	2	2	1	3	2	3
1846	2770	56435	232467.262	3	0	2.6	0	0.6	0	0.984	0	2009-2010	1.098612289	0.955511445	-0.510825624	-0.016129382	2	40	3	5	1	1.31	0	22.38	2	2	2	2	2	2	2
1847	2772	56442	57914.43371	2.1	0	9	0	3.1	0	0.574	0	2009-2010	0.741937345	2.197224577	1.131402111	-0.555125883	2	46	3	4	1	1.1	0	55.04	1	2	3	2	3	2	1
1848	2773	56455	81381.36614	7	0	28.3	0	4.4	0	1.804	0	2009-2010	1.945910149	3.342861805	1.481604541	0.590006422	1	74	3	4	1	5	0	27.38	2	2	2	3	1	2	3
1849	2774	56458	269010.4245	1.4	0	3.3	0	0.5	0	0.656	0	2009-2010	0.336472237	1.193922468	-0.693147181	-0.42159449	2	23	3	5	5	2.89	0	31.56	2	1	4	1	3	2	2
1850	2776	56479	28937.7068	3.1	0	8.6	0	1.8	0	0.902	0	2009-2010	1.131402111	2.151762203	0.587786665	-0.103140759	1	56	1	2	1	4.51	0	32.66	1	1	2	2	3	1	3
1851	2777	56501	54139.46815	1.6	0	2.6	0	0.6	0	1.148	0	2009-2010	0.470003629	0.955511445	-0.510825624	0.138021298	2	27	1	5	6	3.76	0	23.84	2	2	1	1	2	2	3
1852	2778	56504	78726.21076	5.1	0	12.9	0	2.8	0	1.64	0	2009-2010	1.62924054	2.557227311	1.029619417	0.494696242	1	23	4	3	5	4.62	0	21.44	1	1	1	1	2	2	3
1853	2781	56536	223510.4937	5.1	0	30.2	0	2	0	1.23	0	2009-2010	1.62924054	3.407841924	0.693147181	0.207014169	2	67	3	3	1	2.75	1	29.69	2	1	4	3	1	2	2
1854	2782	56546	173141.6689	3.1	0	5.7	0	1.4	0	0.984	0	2009-2010	1.131402111	1.740466175	0.336472237	-0.016129382	1	39	3	2	1	3.49	0	34.39	1	2	2	1	3	1	2
1855	2783	56550	77061.89641	1.3	0	9.6	0	0.2	0	1.886	0	2009-2010	0.262364264	2.261763098	-1.609437912	0.634458184	2	52	4	2	4	0	0	23.91	1	1	2	2	2	1	1
1856	2784	56556	76599.26313	3.5	0	11.4	0	2.5	0	4.264	0	2009-2010	1.252762968	2.433613355	0.916290732	1.450207687	2	21	4	3	5	1.36	0	22.75	1	2	3	1	2	2	2
1857	2785	56562	96266.29817	2.3	0	10.5	0	1.1	0	1.394	0	2009-2010	0.832909123	2.351375257	0.09531018	0.332177312	1	42	1	5	1	1.74	0	29.7	2	1	1	2	1	2	2
1858	2786	56563	232467.6615	2	0	7.4	0	4.2	0	0.902	0	2009-2010	0.693147181	2.00148	1.435084525	-0.103140759	2	27	3	4	1	2.08	0	20.94	2	2	3	1	2	2	2
1859	2787	56568	100218.645	3.2	0	5.7	0	0.6	0	1.722	0	2009-2010	1.16315081	1.740466175	-0.510825624	0.543486406	2	23	3	3	6	2.03	0	21.02	1	2	2	1	2	2	2
1860	2789	56571	76952.73103	1.9	0	8	0	1.2	0	0.656	0	2009-2010	0.641853886	2.079441542	0.182321557	-0.42159449	2	80	3	5	2	1.59	0	23.67	2	2	4	3	2	2	2
1861	2791	56586	75357.65718	4.2	0	17.1	0	3.1	0	1.148	0	2009-2010	1.435084525	2.839078464	1.131402111	0.138021298	1	40	4	4	3	3.51	0	19.25	1	1	1	2	2	2	3
1862	2795	56596	63977.21499	3.7	0	20.5	0	1.9	0	4.756	0	2009-2010	1.30833282	3.020424886	0.641853886	1.559406979	2	45	4	4	1	2.67	0	35.43	1	1	1	2	3	2	2
1863	2796	56597	296509.3325	4.5	0	6.2	0	2.3	0	0.902	0	2009-2010	1.504077397	1.824549292	0.832909123	-0.103140759	1	48	3	5	3	5	1	21.14	2	1	3	2	2	2	3
1864	2797	56599	45583.75755	0.5	0	2.4	0	0.1	0	0.574	0	2009-2010	-0.693147181	0.875468737	-2.302585093	-0.555125883	1	70	2	1	1	2.75	1	31.91	1	2	1	3	3	1	2
1865	2798	56602	70013.18254	4.2	0	11.3	0	1.7	0	3.362	0	2009-2010	1.435084525	2.424802726	0.530628251	1.212536035	2	51	4	3	2	1.72	0	28.62	1	1	1	2	1	2	2
1866	2799	56607	232344.3047	2	0	6.1	0	1.4	0	0.656	0	2009-2010	0.693147181	1.808288771	0.336472237	-0.42159449	2	29	3	4	1	2.46	0	27.84	2	2	3	1	1	2	2
1867	2801	56617	64269.71265	2.4	0	27.4	0	2.4	0	1.066	0	2009-2010	0.875468737	3.310543013	0.875468737	0.063913326	1	41	1	1	6	0.51	0	36.18	2	2	2	2	3	1	1
1868	2803	56624	124297.4446	2.6	0	15.5	0	0.9	0	1.804	0	2009-2010	0.955511445	2.740840024	-0.105360516	0.590006422	1	34	1	1	1	0.32	0	28.59	1	1	2	1	1	1	1
1869	2804	56625	53251.08483	1.9	0	4.1	0	1.6	0	0.902	0	2009-2010	0.641853886	1.410986974	0.470003629	-0.103140759	2	41	2	1	4	2.31	0	29.57	1	2	1	2	1	1	2
1870	2805	56628	56177.07493	2.1	0	3.1	0	0.7	0	0.738	0	2009-2010	0.741937345	1.131402111	-0.356674944	-0.303811454	2	57	5	4	1	0.93	0	24.86	2	1	1	2	2	2	1
1871	2806	56630	256636.4877	3.4	0	10.1	0	0.9	0	1.312	0	2009-2010	1.223775432	2.312535424	-0.105360516	0.271552691	2	44	3	4	1	3.5	0	44.87	2	2	1	2	3	2	2
1872	2808	56635	23658.3714	3.8	0	24.6	0	1.6	0	1.148	0	2009-2010	1.335001067	3.202746443	0.470003629	0.138021298	1	62	1	4	3	0.78	0	28.83	2	2	2	3	1	2	1
1873	2809	56637	54579.24488	4.5	0	15.9	0	10.8	0	1.066	0	2009-2010	1.504077397	2.766319109	2.379546134	0.063913326	1	80	3	4	2	5	0	26.91	2	2	1	3	1	2	3
1874	2810	56639	71985.75006	2.8	0	6	0	1.5	0	0.984	0	2009-2010	1.029619417	1.791759469	0.405465108	-0.016129382	1	31	1	1	1	0.5	0	33.36	2	2	4	1	3	1	1
1875	2812	56650	19983.52459	3.2	0	9.5	0	1.5	0	1.312	0	2009-2010	1.16315081	2.251291799	0.405465108	0.271552691	2	60	1	1	2	0.89	0	30.2	2	1	1	3	3	1	1
1876	2813	56651	48590.65968	4.4	0	11.8	0	2.8	0	1.312	0	2009-2010	1.481604541	2.468099531	1.029619417	0.271552691	1	61	4	2	4	0.14	0	28.7	2	2	1	3	1	1	1
1877	2814	56658	200664.5668	4.6	0	10.1	0	1.7	0	1.23	0	2009-2010	1.526056303	2.312535424	0.530628251	0.207014169	1	38	3	5	5	5	0	26.87	2	2	3	1	1	2	3
1878	2815	56675	260730.5811	4.7	0	10	0	0.8	0	2.624	0	2009-2010	1.547562509	2.302585093	-0.223143551	0.964699871	2	50	3	5	1	5	0	24.95	2	1	2	2	2	2	3
1879	2816	56681	256092.3745	3.8	0	7.1	0	1.8	0	0.902	0	2009-2010	1.335001067	1.960094784	0.587786665	-0.103140759	2	30	3	5	5	4.06	0	32.76	1	2	4	1	3	2	3
1880	2817	56689	69293.86223	3	0	13.9	0	1.8	0	1.64	0	2009-2010	1.098612289	2.63188884	0.587786665	0.494696242	1	59	3	3	1	1	0	22.09	1	2	2	2	2	2	1
1881	2818	56690	58570.26488	5.2	0	29.5	0	2	0	1.476	0	2009-2010	1.648658626	3.384390263	0.693147181	0.389335726	1	62	3	4	1	1.09	0	23.69	1	2	1	3	2	2	1
1882	2820	56716	57925.84964	9	0	18.9	0	9.2	0	1.64	0	2009-2010	2.197224577	2.939161922	2.219203484	0.494696242	1	44	3	2	5	0.94	0	36.22	1	2	1	2	3	1	1
1883	2821	56720	20896.27857	3.9	0	10.2	0	2	0	1.312	0	2009-2010	1.360976553	2.32238772	0.693147181	0.271552691	2	67	1	4	1	4.46	0	26.09	2	1	1	3	1	2	3
1884	2822	56723	85847.34519	1.3	0	4.1	0	0.4	0	0.492	0	2009-2010	0.262364264	1.410986974	-0.916290732	-0.709276562	2	28	3	1	6	2.29	0	24.88	2	1	1	1	2	1	2
1885	2823	56728	112832.2654	5.5	0	15.2	0	2.9	0	1.804	0	2009-2010	1.704748092	2.721295428	1.064710737	0.590006422	1	29	4	3	1	0.82	0	29.16	1	2	1	1	1	2	1
1886	2824	56738	70358.39031	3.6	0	19.1	0	1.2	0	1.148	0	2009-2010	1.280933845	2.949688335	0.182321557	0.138021298	1	80	3	4	2	2.31	0	25.87	2	2	1	3	1	2	2
1887	2825	56739	50309.95163	5.7	0	94	0	4.3	0	17.958	0	2009-2010	1.740466175	4.543294782	1.458615023	2.888035698	1	76	4	3	3	3.51	0	23.89	1	2	1	3	2	2	3
1888	2827	56748	51499.53608	2	0	10.9	0	5.5	0	0.902	0	2009-2010	0.693147181	2.388762789	1.704748092	-0.103140759	1	34	3	3	5	0.95	0	19.58	1	1	3	1	2	2	1
1889	2828	56755	38987.74535	2.9	0	6.2	0	1.6	0	1.558	0	2009-2010	1.064710737	1.824549292	0.470003629	0.443402947	2	40	2	5	1	2.68	0	32.22	2	1	1	2	3	2	2
1890	2830	56767	16603.46534	5.3	0	10.7	0	3.4	0	2.132	0	2009-2010	1.667706821	2.370243741	1.223775432	0.757060506	2	67	1	1	1	3.09	0	25.28	2	2	1	3	1	1	2
1891	2833	56794	140106.4529	1.8	0	4.3	0	0.5	0	0.492	0	2009-2010	0.587786665	1.458615023	-0.693147181	-0.709276562	2	71	3	4	1	0.54	0	41.72	2	2	2	3	3	2	1
1892	2834	56796	94269.24556	2	0	8.9	0	1.6	0	0.656	0	2009-2010	0.693147181	2.186051277	0.470003629	-0.42159449	1	70	3	3	1	2.75	1	31.1	1	2	1	3	3	2	2
1893	2835	56798	27136.78989	3.9	0	45.2	0	2	0	1.394	0	2009-2010	1.360976553	3.811097087	0.693147181	0.332177312	1	70	3	3	1	1.92	0	45.65	2	2	4	3	3	2	2
1894	2836	56800	160821.8224	5.4	0	16.5	0	5.9	0	1.804	0	2009-2010	1.686398954	2.803360381	1.774952351	0.590006422	1	65	3	5	1	5	0	28.52	2	1	3	3	1	2	3
1895	2838	56812	30791.2198	2.3	0	11.6	0	1.9	0	0.738	0	2009-2010	0.832909123	2.451005098	0.641853886	-0.303811454	1	80	3	2	1	1.03	1	33.38	2	2	3	3	3	1	1
1896	2839	56816	72254.03655	4	0	25.1	0	2.2	0	2.46	0	2009-2010	1.386294361	3.222867846	0.78845736	0.90016135	1	56	4	2	5	4.12	0	27.77	2	2	1	2	1	1	3
1897	2841	56830	99720.00721	0.5	0	7.8	0	0.7	0	0.656	0	2009-2010	-0.693147181	2.054123734	-0.356674944	-0.42159449	2	71	3	4	1	4.12	0	35.21	2	2	1	3	3	2	3
1898	2842	56838	59892.6696	8.7	0	31	0	2.6	0	5.248	0	2009-2010	2.163323026	3.433987204	0.955511445	1.657847052	1	80	3	4	1	4.12	1	29.66	2	1	1	3	1	2	3
1899	2845	56844	24636.65378	2.8	0	4.1	0	1.4	0	0.82	0	2009-2010	1.029619417	1.410986974	0.336472237	-0.198450939	2	70	1	2	1	1.24	0	26.51	1	1	1	3	1	1	1
1900	2846	56845	64172.94857	2	0	3.4	0	0.6	0	0.738	0	2009-2010	0.693147181	1.223775432	-0.510825624	-0.303811454	2	24	4	3	5	0.08	0	47.35	2	2	1	1	3	2	1
1901	2847	56846	199265.9307	1.4	0	4.4	0	0.3	0	0.656	0	2009-2010	0.336472237	1.481604541	-1.203972804	-0.42159449	1	32	3	4	1	4.67	1	33.41	1	2	1	1	3	2	3
1902	2848	56847	261398.5475	3.2	0	28.8	0	2.3	0	1.64	0	2009-2010	1.16315081	3.360375387	0.832909123	0.494696242	2	58	3	3	1	1.03	0	28.94	1	2	1	2	1	2	1
1903	2849	56850	44477.47479	3.9	0	16.8	0	2	0	1.722	0	2009-2010	1.360976553	2.821378886	0.693147181	0.543486406	1	53	1	1	1	2.77	0	29.5	2	2	4	2	1	1	2
1904	2850	56864	47379.13325	8.6	0	46.1	0	2.8	0	3.116	0	2009-2010	2.151762203	3.83081295	1.029619417	1.136550128	1	66	3	5	1	1.2	0	33.72	2	1	1	3	3	2	1
1905	2851	56865	107016.0993	3.5	0	8.5	0	1.4	0	2.132	0	2009-2010	1.252762968	2.140066163	0.336472237	0.757060506	1	30	4	2	6	0.66	0	27.4	1	2	4	1	1	1	1
1906	2853	56869	41027.68377	2	0	7.3	0	1.6	0	0.82	0	2009-2010	0.693147181	1.987874348	0.470003629	-0.198450939	1	80	3	2	1	1.17	1	27.04	2	2	1	3	1	1	1
1907	2854	56878	104632.2191	4.3	0	15.7	0	2	0	2.132	0	2009-2010	1.458615023	2.753660712	0.693147181	0.757060506	2	73	3	5	1	4.46	0	27.59	2	2	1	3	1	2	3
1908	2855	56890	91975.91343	0.8	0	1	0	0.4	0	0.328	0	2009-2010	-0.223143551	0	-0.916290732	-1.114741671	1	75	3	4	1	4.94	0	26.22	2	2	2	3	1	2	3
1909	2856	56900	173141.6689	3.3	0	8.5	0	3.2	0	0.902	0	2009-2010	1.193922468	2.140066163	1.16315081	-0.103140759	1	31	3	3	1	1.67	0	26.09	1	1	4	1	1	2	2
1910	2857	56904	81988.67832	1.5	0	10.9	0	0.7	0	1.23	0	2009-2010	0.405465108	2.388762789	-0.356674944	0.207014169	1	29	4	5	6	3.23	0	23.93	1	2	1	1	2	2	2
1911	2860	56911	230212.9974	3.2	0	10.5	0	2.4	0	0.902	0	2009-2010	1.16315081	2.351375257	0.875468737	-0.103140759	1	43	3	5	1	4.26	0	28.44	2	1	3	2	1	2	3
1912	2861	56913	81357.60139	2.3	0	4.8	0	0.7	0	0.738	0	2009-2010	0.832909123	1.568615918	-0.356674944	-0.303811454	2	40	4	5	6	4.62	0	30.45	2	2	2	2	3	2	3
1913	2862	56918	56411.01547	4.9	0	16.6	0	2.4	0	1.558	0	2009-2010	1.589235205	2.809402695	0.875468737	0.443402947	1	80	3	2	1	3.29	0	24.11	1	2	1	3	2	1	2
1914	2863	56925	184762.504	6.2	0	10	0	5.6	0	0.82	0	2009-2010	1.824549292	2.302585093	1.722766598	-0.198450939	2	66	3	2	2	2.49	0	26.4	1	2	3	3	1	1	2
1915	2864	56931	206633.4302	2.2	0	2.6	0	0.2	0	2.706	0	2009-2010	0.78845736	0.955511445	-1.609437912	0.99547153	2	39	5	5	1	5	0	21.45	2	2	1	1	2	2	3
1916	2865	56938	309032.2824	9.8	0	52.3	0	3.9	0	6.97	0	2009-2010	2.282382386	3.956996371	1.360976553	1.941615225	1	45	3	3	6	3.51	0	42.97	1	1	4	2	3	2	3
1917	2866	56948	101961.0023	3.6	0	10	0	2.8	0	0.984	0	2009-2010	1.280933845	2.302585093	1.029619417	-0.016129382	2	20	3	4	5	0.55	0	17.32	1	2	3	1	2	2	1
1918	2867	56955	90133.87544	5.1	0	4.5	0	3	0	0.738	0	2009-2010	1.62924054	1.504077397	1.098612289	-0.303811454	2	80	3	2	3	3.14	0	26.78	2	2	1	3	1	1	2
1919	2868	56957	163249.925	3	0	12.6	0	1.5	0	0.984	0	2009-2010	1.098612289	2.533696814	0.405465108	-0.016129382	1	61	3	5	1	4.46	0	29.14	1	2	4	3	1	2	3
1920	2869	56958	31613.1326	3.8	0	14.7	0	7.3	0	1.394	0	2009-2010	1.335001067	2.687847494	1.987874348	0.332177312	1	73	2	1	2	0.92	0	36.55	1	2	1	3	3	1	1
1921	2871	56971	50148.63533	4.3	0	16.9	0	3.4	0	1.722	0	2009-2010	1.458615023	2.827313622	1.223775432	0.543486406	1	65	3	1	1	1.24	0	36.38	1	2	1	3	3	1	1
1922	2872	56973	247604.5237	2.8	0	8.2	0	1.3	0	1.066	0	2009-2010	1.029619417	2.104134154	0.262364264	0.063913326	1	46	3	4	1	2.72	0	31.31	2	1	2	2	3	2	2
1923	2873	56974	64798.20716	3.1	0	12.6	0	2.3	0	0.984	0	2009-2010	1.131402111	2.533696814	0.832909123	-0.016129382	2	50	3	4	1	0.66	0	25.43	1	1	4	2	1	2	1
1924	2875	56982	76728.87801	0.6	0	4.1	0	0.2	0	0.41	0	2009-2010	-0.510825624	1.410986974	-1.609437912	-0.891598119	1	20	1	1	5	1.08	0	23.14	2	1	1	1	2	1	1
1925	2876	56984	54412.73543	3	0	4.9	0	1.3	0	0.82	0	2009-2010	1.098612289	1.589235205	0.262364264	-0.198450939	1	43	1	2	3	0.37	0	29.96	2	1	3	2	1	1	1
1926	2878	57000	48052.51617	18.1	0	145	0	10.8	0	15.826	0	2009-2010	2.895911938	4.976733742	2.379546134	2.761654157	1	61	4	2	3	4.16	0	29.31	2	1	4	3	1	1	3
1927	2880	57005	92474.73835	2	0	9.9	0	1.2	0	0.82	0	2009-2010	0.693147181	2.292534757	0.182321557	-0.198450939	1	77	3	2	1	2.4	0	32.57	1	2	4	3	3	1	2
1928	2883	57024	64258.74328	3.9	0	13.1	0	11.5	0	1.394	0	2009-2010	1.360976553	2.57261223	2.442347035	0.332177312	1	34	3	5	1	1.64	0	31.06	1	2	4	1	3	2	2
1929	2884	57028	37531.49525	1.5	0	4.8	0	0.6	0	0.902	0	2009-2010	0.405465108	1.568615918	-0.510825624	-0.103140759	1	55	1	1	2	1.91	0	34.92	2	1	1	2	3	1	2
1930	2889	57050	36981.96118	9.8	0	25.2	0	2.7	0	2.214	0	2009-2010	2.282382386	3.226843995	0.993251773	0.794800834	1	78	2	5	1	4.37	0	31.74	2	1	1	3	3	2	3
1931	2890	57053	24384.1457	2.6	0	10.8	0	1.8	0	1.066	0	2009-2010	0.955511445	2.379546134	0.587786665	0.063913326	2	64	2	2	1	3.3	0	18.73	2	2	1	3	2	1	2
1932	2891	57054	247588.5449	14.6	0	10.8	0	1.1	0	5.576	0	2009-2010	2.681021529	2.379546134	0.09531018	1.718471673	2	49	5	3	1	5	0	22.31	2	1	2	2	2	2	3
1933	2892	57062	45219.67837	2.7	0	16.7	0	1.7	0	1.804	0	2009-2010	0.993251773	2.815408719	0.530628251	0.590006422	1	71	1	1	2	0.65	0	30.98	1	2	2	3	3	1	1
1934	2893	57063	58739.10659	6.2	0	22.8	0	1.9	0	1.968	0	2009-2010	1.824549292	3.126760536	0.641853886	0.677017799	2	78	4	2	2	2.16	0	30.17	1	2	4	3	3	1	2
1935	2896	57089	79535.41512	0.7	0	6.2	0	0.4	0	1.394	0	2009-2010	-0.356674944	1.824549292	-0.916290732	0.332177312	2	35	2	3	1	0.68	0	30.35	2	2	1	1	3	2	1
1936	2900	57106	68304.41912	5.4	0	42.1	0	2.4	0	3.116	0	2009-2010	1.686398954	3.740047741	0.875468737	1.136550128	2	80	3	2	1	1.65	0	30.42	2	2	1	3	3	1	2
1937	2901	57115	74881.48109	5.1	0	37.8	0	44.8	0	1.148	0	2009-2010	1.62924054	3.632309103	3.802208139	0.138021298	1	22	3	4	5	1.85	0	33.09	2	2	2	1	3	2	2
1938	2903	57129	27136.78989	1.6	0	9.4	0	1.3	0	0.902	0	2009-2010	0.470003629	2.240709689	0.262364264	-0.103140759	1	79	3	4	1	2.51	0	41.63	2	2	1	3	3	2	2
1939	2904	57131	213950.9359	2	0	6.6	0	0.5	0	0.738	0	2009-2010	0.693147181	1.887069649	-0.693147181	-0.303811454	2	47	3	4	1	2.17	0	20.05	2	2	2	2	2	2	2
1940	2905	57133	77630.39277	3.9	0	15.9	0	2.4	0	2.296	0	2009-2010	1.360976553	2.766319109	0.875468737	0.831168478	2	55	4	4	5	3.28	0	18.37	1	1	1	2	2	2	2
1941	2906	57137	86389.00818	0.9	0	2.6	0	0.3	0	0.82	0	2009-2010	-0.105360516	0.955511445	-1.203972804	-0.198450939	1	70	3	3	1	5	0	25.04	2	1	4	3	1	2	3
1942	2909	57161	103355.0223	2.2	0	17.4	0	4.2	0	1.066	0	2009-2010	0.78845736	2.856470206	1.435084525	0.063913326	2	80	3	4	2	2.35	0	19.34	2	2	2	3	2	2	2
1943	2910	57163	179845.987	4.6	0	10.5	0	4.6	0	1.066	0	2009-2010	1.526056303	2.351375257	1.526056303	0.063913326	1	30	3	5	5	5	0	30.08	1	2	1	1	3	2	3
1944	2911	57170	272974.195	6.2	0	11.8	0	7.5	0	1.64	0	2009-2010	1.824549292	2.468099531	2.014903021	0.494696242	2	56	3	4	1	2.27	0	28.85	2	1	1	2	1	2	2
1945	2915	57185	37652.4846	2.6	0	13.5	0	2.8	0	6.068	0	2009-2010	0.955511445	2.602689685	1.029619417	1.803029061	1	53	1	1	1	0.74	0	24.75	2	2	4	2	2	1	1
1946	2916	57193	41121.09822	1.5	0	8.8	0	0.3	0	0.492	0	2009-2010	0.405465108	2.174751721	-1.203972804	-0.709276562	1	78	1	1	1	1.1	0	26.48	1	2	1	3	1	1	1
1947	2918	57204	218172.0141	9.9	0	28.5	0	2.4	0	2.87	0	2009-2010	2.292534757	3.349904087	0.875468737	1.05431203	2	56	3	3	1	5	0	36.91	1	1	1	2	3	2	3
1948	2919	57208	252796.6095	2.3	0	4.6	0	1.1	0	0.902	0	2009-2010	0.832909123	1.526056303	0.09531018	-0.103140759	1	46	3	5	1	4.8	0	19.46	2	2	3	2	2	2	3
1949	2920	57211	49190.65904	2.1	0	2.5	0	0.8	0	0.574	0	2009-2010	0.741937345	0.916290732	-0.223143551	-0.555125883	2	40	3	5	1	1.12	0	28.44	2	2	2	2	1	2	1
1950	2921	57214	244168.9512	2.8	0	8.7	0	2.6	0	0.574	0	2009-2010	1.029619417	2.163323026	0.955511445	-0.555125883	1	41	3	5	1	2.27	0	37.13	2	2	4	2	3	2	2
1951	2924	57230	171778.3356	4.3	0	7.8	0	0.7	0	1.476	0	2009-2010	1.458615023	2.054123734	-0.356674944	0.389335726	2	64	3	5	1	5	0	20.93	2	2	1	3	2	2	3
1952	2925	57238	64504.7276	1.1	0	4.8	0	2.1	0	0.492	0	2009-2010	0.09531018	1.568615918	0.741937345	-0.709276562	1	80	3	3	5	3.09	0	33.2	2	1	1	3	3	2	2
1953	2926	57248	187004.07	2.5	0	8.7	0	1	0	1.804	0	2009-2010	0.916290732	2.163323026	0	0.590006422	2	63	5	5	1	5	0	21.13	1	2	4	3	2	2	3
1954	2928	57262	227117.0816	1.5	0	4.1	0	0.5	0	0.574	0	2009-2010	0.405465108	1.410986974	-0.693147181	-0.555125883	2	38	3	4	1	1.31	0	22.54	2	2	2	1	2	2	2
1955	2929	57263	260861.0435	6	0	19.7	0	2.2	0	1.804	0	2009-2010	1.791759469	2.980618636	0.78845736	0.590006422	1	58	3	5	1	3.41	0	29.2	2	1	1	2	1	2	2
1956	2930	57267	53377.44656	5.4	0	14.6	0	5.2	0	0.984	0	2009-2010	1.686398954	2.681021529	1.648658626	-0.016129382	1	56	4	4	1	0.82	0	19.55	1	1	1	2	2	2	1
1957	2931	57268	65535.97451	1.7	0	2	0	0.6	0	0.738	0	2009-2010	0.530628251	0.693147181	-0.510825624	-0.303811454	1	48	2	5	5	0.92	0	25.36	2	2	3	2	1	2	1
1958	2938	57288	53081.83441	2.3	0	4.6	0	1	0	0.902	0	2009-2010	0.832909123	1.526056303	0	-0.103140759	2	30	3	3	1	1	0	54.55	2	2	1	1	3	2	1
1959	2939	57289	298654.3992	3.1	0	19.3	0	1.8	0	1.64	0	2009-2010	1.131402111	2.960105096	0.587786665	0.494696242	1	27	3	4	5	3.17	0	34.07	1	1	4	1	3	2	2
1960	2941	57295	73639.43557	4.1	0	12.7	0	2.8	0	0.902	0	2009-2010	1.410986974	2.541601993	1.029619417	-0.103140759	1	40	3	4	1	1.37	0	20.97	2	1	2	2	2	2	2
1961	2942	57297	269313.2269	3.5	0	8.2	0	1.8	0	1.23	0	2009-2010	1.252762968	2.104134154	0.587786665	0.207014169	1	33	3	4	1	3.55	0	30.15	1	1	4	1	3	2	3
1962	2943	57302	144836.0822	2.6	0	11.3	0	4.4	0	1.066	0	2009-2010	0.955511445	2.424802726	1.481604541	0.063913326	1	68	3	4	1	1.51	1	37.83	2	2	2	3	3	2	2
1963	2944	57311	74526.06985	7	0	46.2	0	3.3	0	2.132	0	2009-2010	1.945910149	3.832979798	1.193922468	0.757060506	1	80	3	5	1	3.43	0	33.25	2	1	1	3	3	2	2
1964	2945	57319	222516.2788	4.4	0	12.9	0	3.6	0	1.886	0	2009-2010	1.481604541	2.557227311	1.280933845	0.634458184	2	23	3	4	5	4.54	0	24.18	2	2	2	1	2	2	3
1965	2947	57328	171778.3356	5.3	0	11.2	0	1.5	0	1.23	0	2009-2010	1.667706821	2.415913778	0.405465108	0.207014169	2	67	3	5	1	4.8	0	31.32	2	2	2	3	3	2	3
1966	2948	57331	241334.5874	1.6	0	1.2	0	0.6	0	0.574	0	2009-2010	0.470003629	0.182321557	-0.510825624	-0.555125883	1	29	5	5	5	5	0	26.12	1	1	2	1	1	2	3
1967	2950	57343	58993.43871	1.9	0	15.8	0	2.1	0	0.738	0	2009-2010	0.641853886	2.76000994	0.741937345	-0.303811454	1	58	4	4	1	2.47	0	37.55	1	2	2	2	3	2	2
1968	2951	57348	49306.51898	4.1	0	11.5	0	1.8	0	1.23	0	2009-2010	1.410986974	2.442347035	0.587786665	0.207014169	2	62	4	5	3	4.37	1	42.07	2	2	1	3	3	2	3
1969	2954	57358	150089.3268	2.7	0	8.3	0	4.6	0	0.738	0	2009-2010	0.993251773	2.116255515	1.526056303	-0.303811454	1	65	3	3	1	1.72	0	24.37	2	1	1	3	2	2	2
1970	2957	57369	31934.82655	1.9	0	7.4	0	2.3	0	1.066	0	2009-2010	0.641853886	2.00148	0.832909123	0.063913326	1	56	1	1	1	0.54	0	36.22	1	2	3	2	3	1	1
1971	2958	57371	163738.0166	3.4	0	18.5	0	2.9	0	1.476	0	2009-2010	1.223775432	2.917770732	1.064710737	0.389335726	2	69	3	1	3	0.66	0	27.51	1	2	3	3	1	1	1
1972	2959	57374	64751.4781	1.4	0	12.4	0	3.3	0	0.902	0	2009-2010	0.336472237	2.517696473	1.193922468	-0.103140759	1	42	4	4	5	0.92	0	27.44	1	1	3	2	1	2	1
1973	2960	57390	192018.3732	3.2	0	17.4	0	2.2	0	1.558	0	2009-2010	1.16315081	2.856470206	0.78845736	0.443402947	1	56	3	4	1	3.17	0	30.04	2	1	2	2	3	2	2
1974	2962	57411	231520.1527	5.5	0	9.4	0	2.9	0	1.558	0	2009-2010	1.704748092	2.240709689	1.064710737	0.443402947	1	52	3	4	5	0.15	0	27.44	1	1	4	2	1	2	1
1975	2964	57418	169634.6847	3.2	0	23.9	0	2.1	0	1.476	0	2009-2010	1.16315081	3.173878459	0.741937345	0.389335726	1	69	3	4	3	3.69	0	42.76	2	1	2	3	3	2	3
1976	2965	57424	59862.79604	1.7	0	3.1	0	0.7	0	0.574	0	2009-2010	0.530628251	1.131402111	-0.356674944	-0.555125883	2	30	2	2	5	0.98	0	41.28	2	2	1	1	3	1	1
1977	2967	57450	80668.66254	6.4	0	56.7	0	3.6	0	2.952	0	2009-2010	1.85629799	4.037774211	1.280933845	1.082482907	1	76	3	5	1	3.77	0	22.36	1	1	1	3	2	2	3
1978	2968	57455	103809.137	0.7	0	4.9	0	1.6	0	0.41	0	2009-2010	-0.356674944	1.589235205	0.470003629	-0.891598119	2	21	3	3	6	0.75	0	15.8	1	2	2	1	2	2	1
1979	2969	57456	314292.6634	2.4	0	11.4	0	2.4	0	2.05	0	2009-2010	0.875468737	2.433613355	0.875468737	0.717839793	1	54	3	2	2	3.14	0	27.75	1	2	1	2	1	1	2
1980	2971	57458	222516.2788	2.9	0	11.3	0	1.2	0	0.738	0	2009-2010	1.064710737	2.424802726	0.182321557	-0.303811454	2	21	3	4	5	5	0	21.09	2	2	3	1	2	2	3
1981	2974	57466	141847.7223	5.8	0	15.5	0	2.2	0	2.05	0	2009-2010	1.757857918	2.740840024	0.78845736	0.717839793	1	61	3	5	1	5	0	32.03	2	1	1	3	3	2	3
1982	2975	57478	15291.47708	4.9	0	18.6	0	6.5	0	1.23	0	2009-2010	1.589235205	2.923161581	1.871802177	0.207014169	2	68	1	3	1	1.77	0	28.25	1	2	1	3	1	2	2
1983	2976	57479	51916.14545	2.9	0	4.1	0	1.2	0	0.902	0	2009-2010	1.064710737	1.410986974	0.182321557	-0.103140759	2	45	2	4	4	1.75	0	25.76	1	2	1	2	1	2	2
1984	2977	57480	56121.6723	1.4	0	3	0	0.3	0	0.656	0	2009-2010	0.336472237	1.098612289	-1.203972804	-0.42159449	2	41	2	4	1	1.77	0	31.5	2	2	3	2	3	2	2
1985	2978	57481	174820.4363	3.5	0	9.9	0	2.7	0	1.23	0	2009-2010	1.252762968	2.292534757	0.993251773	0.207014169	1	34	3	2	5	1.11	0	26.06	1	2	1	1	1	1	1
1986	2979	57495	76301.77838	3.2	0	5.7	0	1.9	0	0.82	0	2009-2010	1.16315081	1.740466175	0.641853886	-0.198450939	1	23	4	2	5	0.68	0	24.41	1	2	2	1	2	1	1
1987	2980	57506	22690.4198	1.8	0	7	0	1.3	0	0.902	0	2009-2010	0.587786665	1.945910149	0.262364264	-0.103140759	2	63	2	5	3	2.31	0	24.48	2	2	1	3	2	2	2
1988	2981	57507	87178.4315	2.8	0	8.7	0	1.4	0	1.312	0	2009-2010	1.029619417	2.163323026	0.336472237	0.271552691	2	25	3	5	5	1.2	0	25.18	1	2	2	1	1	2	1
1989	2984	57516	43946.6176	3.4	0	11.3	0	0.5	0	2.542	0	2009-2010	1.223775432	2.424802726	-0.693147181	0.932951173	2	57	1	1	1	0.77	0	31.46	1	2	2	2	3	1	1
1990	2986	57526	77802.90448	3.9	0	6.7	0	2.5	0	1.558	0	2009-2010	1.360976553	1.902107526	0.916290732	0.443402947	2	56	4	3	1	5	0	31.74	1	2	1	2	3	2	3
1991	2987	57530	230757.0937	4.2	0	10.3	0	3.3	0	1.312	0	2009-2010	1.435084525	2.332143895	1.193922468	0.271552691	2	56	3	4	1	2.91	0	32.21	1	2	1	2	3	2	2
1992	2988	57537	52812.74408	2.6	0	8.6	0	3.4	0	0.656	0	2009-2010	0.955511445	2.151762203	1.223775432	-0.42159449	1	40	3	2	5	0.92	0	32.62	1	2	1	2	3	1	1
1993	2989	57545	193023.5965	5.3	0	6.5	0	1.3	0	1.64	0	2009-2010	1.667706821	1.871802177	0.262364264	0.494696242	2	53	3	4	3	4.89	0	26.31	1	1	1	2	1	2	3
1994	2990	57553	63053.24887	2.4	0	8.2	0	2.1	0	0.82	0	2009-2010	0.875468737	2.104134154	0.741937345	-0.198450939	1	47	1	1	1	1.44	0	30.61	2	1	4	2	3	1	2
1995	2991	57554	45091.66888	4.1	0	11.7	0	2.8	0	1.886	0	2009-2010	1.410986974	2.459588842	1.029619417	0.634458184	2	60	4	5	3	5	0	28.98	2	2	1	3	1	2	3
1996	2993	57588	198816.2094	1.9	0	14.2	0	1.3	0	1.148	0	2009-2010	0.641853886	2.653241965	0.262364264	0.138021298	2	67	3	3	4	5	0	34.6	1	2	1	3	3	2	3
1997	2997	57595	216138.9638	1.7	0	3.4	0	0.6	0	0.82	0	2009-2010	0.530628251	1.223775432	-0.510825624	-0.198450939	2	42	3	5	3	1.36	0	44.68	2	1	2	2	3	2	2
1998	2998	57601	75273.50183	2.9	0	21.4	0	1.8	0	1.722	0	2009-2010	1.064710737	3.063390922	0.587786665	0.543486406	1	41	4	5	1	5	0	32.36	2	2	3	2	3	2	3
1999	2999	57606	218428.4736	4.7	0	23.5	0	4.7	0	1.23	0	2009-2010	1.547562509	3.157000421	1.547562509	0.207014169	2	54	3	4	1	5	0	40.74	2	2	1	2	3	2	3
[truncated: 5,102 more rows]
